# Supplementary material for: Success of community approach to HPV vaccination in school-based and non-school-based settings in Haiti
Source: PLoS One. 2021 Jun 24;16(6):e0252310. doi: 10.1371/journal.pone.0252310 (PMC8224934; doi:10.1371/journal.pone.0252310)
Supplement: S1 Dataset — (XLSX) [file pone.0252310.s002.xlsx]

## Sheet: dataset
PatientID	cohort	site_distance	guard_sex	guard_age	guard_rel	guard_rel_cat	guard_agree_vac	ado_age	ever_gheskio_pt	school_level_2016	girl_consent_d1	menstrat	preg_d1	eligible_d1	recu_d1	vac_place	sideeffect_eval_d1	feelbad_2d_d1	symptom_2d_d1	symptom_arm_2d_d1	symptom_head_2d_d1	symptom_dizzy_2d_d1	symptom_faint_2d_d1	symptom_fever_2d_d1	symptom_diarrhea_2d_d1	symptom_nausea_2d_d1	symptom_vomit_2d_d1	symptom_colic_2d_d1	symptom_other_2d_d1	recu_d1_at_d2visit	preg_d2	eligible_d2	recu_d2	num_dose_recu	feelbad_2d_d2	symptom_arm_2d_d2	symptom_head_2d_d2	symptom_dizzy_2d_d2	symptom_faint_2d_d2	symptom_fever_2d_d2	symptom_diarrhea_2d_d2	symptom_nausea_2d_d2	symptom_vomit_2d_d2	symptom_colic_2d_d2	symptom_other_2d_d2	HIV_status
1	non school	1	f	48	mother	mother	1	13	1	PRESCOLAIRE	1	1	0	1	1	GHESKIO	1	0		0	0	0	0	0	0	0	0	0		1	0	1	1	2	0	0	0	0	0	0	0	0	0	0		1
2	non school	0	m	27	older brother	older sibling	1	13	1	PRESCOLAIRE	1	1	0	1	1	GHESKIO	0			0	0	0	0	0	0	0	0	0		1	0	1	1	2	0	0	0	0	0	0	0	0	0	0		0
3	non school	0	f	20	cousin, female	extended family	1	12	1	PRESCOLAIRE	1	0		1	1	GHESKIO	1	0		0	0	0	0	0	0	0	0	0		1	0	1	1	2	0	0	0	0	0	0	0	0	0	0		0
4	non school	1	f	46	mother	mother	1	11	1	PRESCOLAIRE	1	0		1	1	GHESKIO	0			0	0	0	0	0	0	0	0	0		1	0	1	1	2	0	0	0	0	0	0	0	0	0	0		0
5	non school	0	f	32	mother	mother	1	13	1	PRESCOLAIRE	1	1	0	1	1	GHESKIO	1	0		0	0	0	0	0	0	0	0	0		1	0	1	1	2	0	0	0	0	0	0	0	0	0	0		0
6	non school	1	m	22	older brother	older sibling	1	14	1	PRESCOLAIRE	1	1	0	1	1	GHESKIO	1	0		0	0	0	0	0	0	0	0	0		1	0	1	1	2	0	0	0	0	0	0	0	0	0	0		1
7	non school	1	f	21	cousin, female	extended family	1	13	1	PRESCOLAIRE	1	1	0	1	1	GHESKIO	1	0		0	0	0	0	0	0	0	0	0		1	0	1	1	2	0	0	0	0	0	0	0	0	0	0		0
8	non school	1	f	50	mother	mother	1	14	1	PRESCOLAIRE	1	1	0	1	1	GHESKIO	1	0		0	0	0	0	0	0	0	0	0		1	0	1	1	2	0	0	0	0	0	0	0	0	0	0		0
9	non school	1	f	32	neighbor, female	accompagnateur	1	11	1	PRESCOLAIRE	1	1	0	1	1	GHESKIO	1	0		0	0	0	0	0	0	0	0	0		1	0	1	1	2	0	0	0	0	0	0	0	0	0	0		0
10	non school	0	f	27	older sister	older sibling	1	13	1	PRESCOLAIRE	1	0		1	1	GHESKIO	1	0		0	0	0	0	0	0	0	0	0		1	0	1	1	2	0	0	0	0	0	0	0	0	0	0		1
11	non school	1	f	18	cousin, female	extended family	1	11	0	PRESCOLAIRE	1	0		1	1	GHESKIO	1	0		0	0	0	0	0	0	0	0	0		1	0	1	1	2	0	0	0	0	0	0	0	0	0	0		0
12	non school	1	f	35	cousin, female	extended family	1	13	1	PRESCOLAIRE	1	0		1	1	GHESKIO	1	0		0	0	0	0	0	0	0	0	0		1	0	1	1	2	0	0	0	0	0	0	0	0	0	0		0
13	non school	0	f	20	cousin, female	extended family	1	12	1	PRESCOLAIRE	1	0		1	1	GHESKIO	0			0	0	0	0	0	0	0	0	0		1	0	1	1	2	0	0	0	0	0	0	0	0	0	0		0
14	non school	0	m	24	older brother	older sibling	1	12	1	PRESCOLAIRE	1	0		1	1	GHESKIO	1	0		0	0	0	0	0	0	0	0	0		1	0	1	1	2	0	0	0	0	0	0	0	0	0	0		0
15	non school	1	f	38	mother	mother	1	11	1	PRESCOLAIRE	1	0		1	1	GHESKIO	0			0	0	0	0	0	0	0	0	0		1	0	1	1	2	0	0	0	0	0	0	0	0	0	0		1
16	non school	1	f	19	older sister	older sibling	1	11	1	PRESCOLAIRE	1	0		1	1	GHESKIO	0			0	0	0	0	0	0	0	0	0		1	0	1	1	2	1	0	0	0	0	0	0	0	0	0		0
17	non school	1	m	57	father	father	1	13	1	PRESCOLAIRE	1	1	0	1	1	GHESKIO	0			0	0	0	0	0	0	0	0	0		1	0	1	1	2	0	0	0	0	0	0	0	0	0	0		1
18	non school	0	m	50	uncle	extended family	1	11	1	PRESCOLAIRE	1	0		1	1	GHESKIO	0			0	0	0	0	0	0	0	0	0		1	0	1	1	2	0	0	0	0	0	0	0	0	0	0		0
19	non school	2	f	37	mother	mother	1	11	1	PRESCOLAIRE	1	0		1	1	GHESKIO	1	1	5	0	0	0	0	1	0	0	0	0	0	1	0	1	1	2	0	0	0	0	0	0	0	0	0	0		1
20	non school	0	f	47	neighbor, female	accompagnateur	1	11	1	PRESCOLAIRE	1	0		1	1	GHESKIO	1	0		0	0	0	0	0	0	0	0	0		1	0	1	1	2	0	0	0	0	0	0	0	0	0	0		0
21	non school	0	f	41	neighbor, female	accompagnateur	1	11	1	PRESCOLAIRE	1	0		1	1	GHESKIO	1	0		0	0	0	0	0	0	0	0	0		1	0	1	1	2	1	0	0	0	0	0	0	0	0	0		0
22	non school	0	f	54	neighbor, female	accompagnateur	1	10	0	PRESCOLAIRE	1	0		1	1	GHESKIO	1	0		0	0	0	0	0	0	0	0	0		1	0	1	1	2	0	0	0	0	0	0	0	0	0	0		0
23	non school	1	f	46	mother	mother	1	13	1	PRESCOLAIRE	1	1	0	1	1	GHESKIO	1	0		0	0	0	0	0	0	0	0	0		1	0	1	1	2	0	0	0	0	0	0	0	0	0	0		1
24	non school	1	f	52	mother	mother	1	10	1	PRESCOLAIRE	1	0		1	1	GHESKIO	0			0	0	0	0	0	0	0	0	0		1	0	1	1	2	1	0	0	0	0	0	0	0	0	0		1
25	non school	0	f	35	mother	mother	1	11	1	PRESCOLAIRE	1	0		1	1	GHESKIO	1	0		0	0	0	0	0	0	0	0	0		1	0	1	1	2	0	0	0	0	0	0	0	0	0	0		0
26	non school	1	f	23	aunt	extended family	1	10	1	PRESCOLAIRE	1	0		1	1	GHESKIO	1	0		0	0	0	0	0	0	0	0	0		1	0	1	1	2	0	0	0	0	0	0	0	0	0	0		1
27	non school	0	f	37	mother	mother	1	10	0	PRESCOLAIRE	1	0		1	1	GHESKIO	0			0	0	0	0	0	0	0	0	0		1	0	1	1	2	1	0	0	0	0	0	0	0	0	0		0
28	non school	0	f	29	neighbor, female	accompagnateur	1	12	1	PRESCOLAIRE	1	0		1	1	GHESKIO	1	0		0	0	0	0	0	0	0	0	0		1	0	1	1	2	0	0	0	0	0	0	0	0	0	0		0
29	non school	1	f	47	mother	mother	1	12	1		1	0		1	1	GHESKIO	1	0		0	0	0	0	0	0	0	0	0		1	0	1	1	2	0	0	0	0	0	0	0	0	0	0		0
30	non school	0	f	25	cousin, female	extended family	1	11	1	PRESCOLAIRE	1	0		1	1	GHESKIO	1	0		0	0	0	0	0	0	0	0	0		1	0	1	1	2	0	0	0	0	0	0	0	0	0	0		0
31	non school	0	f	40	mother	mother	1	13	1		1	0		1	1	GHESKIO	1	1	1	1	0	0	0	0	0	0	0	0	0	1	0	1	1	2	0	0	0	0	0	0	0	0	0	0		1
32	non school	1	f	35	mother	mother	1	11	1	PRESCOLAIRE	1	0		1	1	GHESKIO	1	0		0	0	0	0	0	0	0	0	0						1												0
33	school	0	f	30	mother	mother	1	12	1	PRIMAIRE	1	0		1	1	Ecole	0			0	0	0	0	0	0	0	0	0		1	0	1	1	2	0	0	0	0	0	0	0	0	0	0		0
34	non school	0	f	41	mother	mother	1	10	1	PRESCOLAIRE	1	0		1	1	GHESKIO	1	0		0	0	0	0	0	0	0	0	0		1	0	1	1	2	0	0	0	0	0	0	0	0	0	0		0
35	non school	1	f	22	aunt	extended family	1	10	1	PRESCOLAIRE	1	0		1	1	GHESKIO	1	0		0	0	0	0	0	0	0	0	0		1	0	1	1	2	0	0	0	0	0	0	0	0	0	0		0
36	school	1	f	30	mother	mother	1	9	0	PRIMAIRE	1	0		1	1	Ecole	1	0		0	0	0	0	0	0	0	0	0						1												0
37	non school	0	f	34	mother	mother	1	9	1	PRESCOLAIRE	1	0		1	1	GHESKIO	1	0		0	0	0	0	0	0	0	0	0		1	0	1	1	2	0	0	0	0	0	0	0	0	0	0		0
38	non school	0	f	23	neighbor, female	accompagnateur	1	11	1	PRESCOLAIRE	1	0		1	1	GHESKIO	1	1	1	1	0	0	0	0	0	0	0	0	0	1	0	1	1	2	0	0	0	0	0	0	0	0	0	0
39	non school	2	f	40	mother	mother	1	11	1		1	0		1	1	GHESKIO	1	0		0	0	0	0	0	0	0	0	0		1	0	1	1	2	0	0	0	0	0	0	0	0	0	0		1
40	non school	1	f	38	mother	mother	1	10	0	PRIMAIRE	1	0		1	1	GHESKIO	1	0		0	0	0	0	0	0	0	0	0		1	0	1	1	2	0	0	0	0	0	0	0	0	0	0		0
41	non school	0	f	19	older sister	older sibling	1	11	1	PRIMAIRE	1	1	0	1	1	GHESKIO	0			0	0	0	0	0	0	0	0	0		1	0	1	1	2	0	0	0	0	0	0	0	0	0	0		0
42	non school	2	f	42	mother	mother	1	12	1		1	0		1	1	GHESKIO	1	1	1	1	0	0	0	0	0	0	0	0	0					1												1
43	non school	2	f	70	grandmother	extended family	1	12	1	PRESCOLAIRE	1	0		1	1	GHESKIO	1	0		0	0	0	0	0	0	0	0	0		1	0	1	1	2	0	0	0	0	0	0	0	0	0	0		1
44	non school	0	f	39	mother	mother	1	10	1	PRESCOLAIRE	1	0		1	1	GHESKIO	0			0	0	0	0	0	0	0	0	0		1	0	1	1	2	0	0	0	0	0	0	0	0	0	0		0
45	non school	1	f	31	mother	mother	1	10	1	PRESCOLAIRE	1	0		1	1	GHESKIO	1	0		0	0	0	0	0	0	0	0	0		1	0	1	1	2	0	0	0	0	0	0	0	0	0	0		0
46	non school	1	f	46	mother	mother	1	13	1	PRIMAIRE	1	1	0	1	1	GHESKIO	0			0	0	0	0	0	0	0	0	0		1	0	1	1	2	0	0	0	0	0	0	0	0	0	0		0
47	non school	1	f	39	mother	mother	1	12	1		1	1	0	1	1	GHESKIO	1	0		0	0	0	0	0	0	0	0	0		1	0	1	1	2	0	0	0	0	0	0	0	0	0	0		0
48	non school	0	f	39	aunt	extended family	1	10	1		1	0		1	1	GHESKIO	0			0	0	0	0	0	0	0	0	0		1	0	1	1	2	0	0	0	0	0	0	0	0	0	0		0
49	non school	1	f	33	mother	mother	1	14	1	PRIMAIRE	1	1	0	1	1	GHESKIO	0			0	0	0	0	0	0	0	0	0		1	0	1	1	2	0	0	0	0	0	0	0	0	0	0		0
50	non school	0	f	50	mother	mother	1	12	1		1	1	0	1	1	GHESKIO	1	0		0	0	0	0	0	0	0	0	0		1	0	1	1	2	0	0	0	0	0	0	0	0	0	0
51	non school	1	f	31	neighbor, female	accompagnateur	1	12	1	PRESCOLAIRE	1	1	0	1	1	GHESKIO	0			0	0	0	0	0	0	0	0	0						1												0
52	non school	0	f	20	aunt	extended family	1	10	1		1	1	0	1	1	GHESKIO	0			0	0	0	0	0	0	0	0	0		1	0	1	1	2	0	0	0	0	0	0	0	0	0	0		0
53	non school	0	f	35	mother	mother	1	13	1	PRIMAIRE	1	1	0	1	1	GHESKIO	1	0		0	0	0	0	0	0	0	0	0		1	0	1	1	2	0	0	0	0	0	0	0	0	0	0		0
54	non school	1	f	40	mother	mother	1	14	1	PRIMAIRE	1	1	0	1	1	GHESKIO	1	0		0	0	0	0	0	0	0	0	0		1	0	1	1	2	0	0	0	0	0	0	0	0	0	0		0
55	non school	0	f	22	neighbor, female	accompagnateur	1	14	1	PRIMAIRE	1	0		1	1	GHESKIO	1	0		0	0	0	0	0	0	0	0	0		1	0	1	1	2	0	0	0	0	0	0	0	0	0	0		0
56	non school	0	f	25	cousin, female	extended family	1	13	1	PRIMAIRE	1	0		1	1	GHESKIO	0			0	0	0	0	0	0	0	0	0		1	0	1	1	2	0	0	0	0	0	0	0	0	0	0		1
57	non school	0	f	38	mother	mother	1	13	1		1	0		1	1	GHESKIO	0			0	0	0	0	0	0	0	0	0		1	0	1	1	2	0	0	0	0	0	0	0	0	0	0		0
58	non school	1	f	20	goddaughter	sponsor	1	10	1		1	0		1	1	GHESKIO	1	0		0	0	0	0	0	0	0	0	0		1	0	1	1	2	0	0	0	0	0	0	0	0	0	0		0
59	non school	0	f	31	mother	mother	1	12	1	PRIMAIRE	1	1	0	1	1	GHESKIO	0			0	0	0	0	0	0	0	0	0		1	0	1	1	2	0	0	0	0	0	0	0	0	0	0		0
60	non school	2	m	41	father	father	1	13	1	PRIMAIRE	1	1	0	1	1	GHESKIO	1	0		0	0	0	0	0	0	0	0	0		1	0	1	1	2	0	0	0	0	0	0	0	0	0	0		1
61	non school	1	f	39	mother	mother	1	10	1	PRESCOLAIRE	1	0		1	1	GHESKIO	1	0		0	0	0	0	0	0	0	0	0		1	0	1	1	2	0	0	0	0	0	0	0	0	0	0		0
62	non school	0	f	38	neighbor, female	accompagnateur	1	13	1	PRIMAIRE	1	1	0	1	1	GHESKIO	0			0	0	0	0	0	0	0	0	0		1	0	1	1	2	0	0	0	0	0	0	0	0	0	0
63	non school	0	f	47	mother	mother	1	14	1	PRIMAIRE	1	1	0	1	1	GHESKIO	1	0		0	0	0	0	0	0	0	0	0		1	0	1	1	2	0	0	0	0	0	0	0	0	0	0
64	non school	0	f	38	mother	mother	1	13	1	PRIMAIRE	1	1	0	1	1	GHESKIO	1	0		0	0	0	0	0	0	0	0	0		1	0	1	1	2	0	0	0	0	0	0	0	0	0	0
65	non school	0	f	38	aunt	extended family	1	11	1	PRESCOLAIRE	1	0		1	1	GHESKIO	1	0		0	0	0	0	0	0	0	0	0		1	0	1	1	2	0	0	0	0	0	0	0	0	0	0
66	non school	0	f	22	older sister	older sibling	1	10	1	PRESCOLAIRE	1	0		1	1	GHESKIO	1	0		0	0	0	0	0	0	0	0	0		1	0	1	1	2	0	0	0	0	0	0	0	0	0	0
67	school	2	f	40	mother	mother	1	11	1	PRIMAIRE	1	0		1	1	Ecole	0			0	0	0	0	0	0	0	0	0		1	0	1	1	2	0	0	0	0	0	0	0	0	0	0
68	non school	0	f	39	mother	mother	1	13	1	PRESCOLAIRE	1	1	0	1	1	GHESKIO	1	0		0	0	0	0	0	0	0	0	0		1	0	1	1	2	0	0	0	0	0	0	0	0	0	0		0
69	non school	1	f	46	mother	mother	1	11	0	PRESCOLAIRE	1	0		1	1	GHESKIO	0			0	0	0	0	0	0	0	0	0		1	0	1	1	2	0	0	0	0	0	0	0	0	0	0		0
70	non school	1	f	27	aunt	extended family	1	10	1		1	0		1	1	GHESKIO	1	0		0	0	0	0	0	0	0	0	0		1	0	1	1	2	0	0	0	0	0	0	0	0	0	0		1
71	non school	0	f	40	mother	mother	1	14	1	PRIMAIRE	1	1	0	1	1	GHESKIO	1	0		0	0	0	0	0	0	0	0	0		1	0	1	1	2	0	0	0	0	0	0	0	0	0	0
72	non school	0	f	38	aunt	extended family	1	12	1	PRESCOLAIRE	1	0		1	1	GHESKIO	0			0	0	0	0	0	0	0	0	0		1	0	1	1	2	0	0	0	0	0	0	0	0	0	0
73	non school	0	f	25	aunt	extended family	1	9	1	PRESCOLAIRE	1	0		1	1	GHESKIO	0			0	0	0	0	0	0	0	0	0		1	0	1	1	2	0	0	0	0	0	0	0	0	0	0
74	non school	0	m	43	father	father	1	10	1		1	0		1	1	GHESKIO	1	0		0	0	0	0	0	0	0	0	0		1	0	1	1	2	0	0	0	0	0	0	0	0	0	0
75	non school	0	f	41	neighbor, female	accompagnateur	1	12	1	PRIMAIRE	1	0		1	1	GHESKIO	1	0		0	0	0	0	0	0	0	0	0		1	0	1	1	2	0	0	0	0	0	0	0	0	0	0
76	non school	0	f	38	mother	mother	1	13	1	PRIMAIRE	1	1	0	1	1	GHESKIO	1	0		0	0	0	0	0	0	0	0	0		1	0	1	1	2	0	0	0	0	0	0	0	0	0	0		0
77	non school	1	f	43	mother	mother	1	14	1	PRIMAIRE	1	1	0	1	1	GHESKIO	1	0		0	0	0	0	0	0	0	0	0		1	0	1	1	2	0	0	0	0	0	0	0	0	0	0
78	non school	0	m	34	father in law	extended family	1	10	1		1	0		1	1	GHESKIO	0			0	0	0	0	0	0	0	0	0		1	0	1	1	2	0	0	0	0	0	0	0	0	0	0		0
79	non school	0	f	38	mother	mother	1	11	1	PRIMAIRE	1	0		1	1	GHESKIO	1	0		0	0	0	0	0	0	0	0	0		1	0	1	1	2	0	0	0	0	0	0	0	0	0	0
80	non school	0	f	32	neighbor, female	accompagnateur	1	11	1	PRESCOLAIRE	1	0		1	1	GHESKIO	1	0		0	0	0	0	0	0	0	0	0		1	0	1	1	2	0	0	0	0	0	0	0	0	0	0		0
81	non school	1	f	24	cousin, female	extended family	1	11	1	PRESCOLAIRE	1	0		1	1	GHESKIO	1	0		0	0	0	0	0	0	0	0	0						1												0
82	non school	0	m	38	father	father	1	13	1	PRIMAIRE	1	1	0	1	1	GHESKIO	0			0	0	0	0	0	0	0	0	0		1	0	1	1	2	0	0	0	0	0	0	0	0	0	0		0
83	non school	0	f	20	neighbor, female	accompagnateur	1	10	1	PRESCOLAIRE	1	0		1	1	GHESKIO	0			0	0	0	0	0	0	0	0	0		1	0	1	1	2	0	0	0	0	0	0	0	0	0	0
84	non school	0	f	26	older sister	older sibling	1	13	1	PRIMAIRE	1	0		1	1	GHESKIO	1	0		0	0	0	0	0	0	0	0	0		1	0	1	1	2	0	0	0	0	0	0	0	0	0	0
85	non school	1	f	46	mother	mother	1	12	1	PRESCOLAIRE	1	0		1	1	GHESKIO	0			0	0	0	0	0	0	0	0	0		1	0	1	1	2	0	0	0	0	0	0	0	0	0	0		1
86	non school	0	f	41	neighbor, female	accompagnateur	1	10	1	PRIMAIRE	1	0		1	1	GHESKIO	0			0	0	0	0	0	0	0	0	0		1	0	1	1	2	0	0	0	0	0	0	0	0	0	0		0
87	non school	1	f	42	cousin, female	extended family	1	11	1	PRIMAIRE	1	0		1	1	GHESKIO	0			0	0	0	0	0	0	0	0	0		1	0	1	1	2	0	0	0	0	0	0	0	0	0	0		0
88	non school	0	f	37	neighbor, female	accompagnateur	1	12	0	PRIMAIRE	1	1	0	1	1	GHESKIO	1	0		0	0	0	0	0	0	0	0	0		1	0	1	1	2	0	0	0	0	0	0	0	0	0	0
89	non school	1	f	32	cousin, female	extended family	1	11	1	PRIMAIRE	1	1	0	1	1	GHESKIO	0			0	0	0	0	0	0	0	0	0		1	0	1	1	2	0	0	0	0	0	0	0	0	0	0		1
90	non school	0	f	32	mother	mother	1	10	1	PRESCOLAIRE	1	0		1	1	GHESKIO	1	0		0	0	0	0	0	0	0	0	0		1	0	1	1	2	0	0	0	0	0	0	0	0	0	0		0
91	non school	1	m	58	grandfather	extended family	1	12	1	PRIMAIRE	1	0		1	1	GHESKIO	1	0		0	0	0	0	0	0	0	0	0		1	0	1	1	2	0	0	0	0	0	0	0	0	0	0		1
92	non school	0	f	18	neighbor, female	accompagnateur	1	14	1	PRIMAIRE	1	1	0	1	1	GHESKIO	0			0	0	0	0	0	0	0	0	0		1	0	1	1	2	0	0	0	0	0	0	0	0	0	0		0
93	non school	0	f	18	mother	mother	1	11	1	PRIMAIRE	1	0		1	1	GHESKIO	0			0	0	0	0	0	0	0	0	0		1	0	1	1	2	0	0	0	0	0	0	0	0	0	0		0
94	non school	0	f	20	cousin, female	extended family	1	14	1	AUCUN NIVEAU	1	1	0	1	1	GHESKIO	1	0		0	0	0	0	0	0	0	0	0		1	0	1	1	2	0	0	0	0	0	0	0	0	0	0		0
95	non school	1	m	35	father	father	1	12	1	PRIMAIRE	1	0		1	1	GHESKIO	1	0		0	0	0	0	0	0	0	0	0		1	0	1	1	2	0	0	0	0	0	0	0	0	0	0		1
96	non school	1	f	39	neighbor, female	accompagnateur	1	10	1	PRIMAIRE	1	0		1	1	GHESKIO	1	0		0	0	0	0	0	0	0	0	0		1	0	1	1	2	0	0	0	0	0	0	0	0	0	0		0
97	non school	0	f	33	mother	mother	1	10	1	PRIMAIRE	1	0		1	1	GHESKIO	1	0		0	0	0	0	0	0	0	0	0		1	0	1	1	2	0	0	0	0	0	0	0	0	0	0		0
98	non school	1	f	40	mother	mother	1	9	1	PRESCOLAIRE	1	0		1	1	GHESKIO	0			0	0	0	0	0	0	0	0	0		1	0	1	1	2	0	0	0	0	0	0	0	0	0	0		0
99	non school	1	f	58	mother	mother	1	14	1	PRIMAIRE	1	0		1	1	GHESKIO	0			0	0	0	0	0	0	0	0	0		1	0	1	1	2	0	0	0	0	0	0	0	0	0	0		1
100	non school	1	f	35	mother	mother	1	11	1	PRESCOLAIRE	1	1	0	1	1	GHESKIO	1	0		0	0	0	0	0	0	0	0	0		1	0	1	1	2	0	0	0	0	0	0	0	0	0	0		0
101	non school	0	f	46	neighbor, female	accompagnateur	1	10	1	PRESCOLAIRE	1	0		1	1	GHESKIO	1	0		0	0	0	0	0	0	0	0	0						1												0
102	non school	0	f	35	mother	mother	1	11	1	PRIMAIRE	1	0		1	1	GHESKIO	0			0	0	0	0	0	0	0	0	0		1	0	1	1	2	1	1		0	0	0	0	0	0	0		0
103	non school	0	m	18	cousin, male	extended family	1	12	1	PRIMAIRE	1	0		1	1	GHESKIO	1	0		0	0	0	0	0	0	0	0	0		1	0	1	1	2	0	0	0	0	0	0	0	0	0	0		0
104	non school	0	f	33	neighbor, female	accompagnateur	1	14	0	PRIMAIRE	1	1	0	1	1	GHESKIO	0			0	0	0	0	0	0	0	0	0		1	0	1	1	2	0	0	0	0	0	0	0	0	0	0		0
105	non school	1	f	31	mother	mother	1	11	1	PRIMAIRE	1	0		1	1	GHESKIO	1	0		0	0	0	0	0	0	0	0	0		1	0	1	1	2	0	0	0	0	0	0	0	0	0	0		0
106	non school	1	f	34	mother	mother	1	11	1	PRIMAIRE	1	0		1	1	GHESKIO	1	0		0	0	0	0	0	0	0	0	0		1	0	1	1	2	1	1		0	0	0	0	0	0	0		0
107	non school	0	f	33	mother	mother	1	10	1	PRIMAIRE	1	0		1	1	GHESKIO	0			0	0	0	0	0	0	0	0	0		1	0	1	1	2	0	0	0	0	0	0	0	0	0	0		0
108	non school	1	f	41	mother	mother	1	10	1	PRIMAIRE	1	0		1	1	GHESKIO	1	0		0	0	0	0	0	0	0	0	0		1	0	1	1	2	0	0	0	0	0	0	0	0	0	0		0
109	non school	1	f	40	mother	mother	1	14	1	PRIMAIRE	1	0		1	1	GHESKIO	1	1	1	1	0	0	0	0	0	0	0	0	0	1	0	1	1	2	0	0	0	0	0	0	0	0	0	0		0
110	non school	0	f	19	cousin, female	extended family	1	14	1	PRIMAIRE	1	0	1	1	1	GHESKIO	0			0	0	0	0	0	0	0	0	0		1	0	1	1	2	0	0	0	0	0	0	0	0	0	0		0
111	non school	2	m	40	father	father	1	9	1	PRIMAIRE	1	0		1	1	GHESKIO	0			0	0	0	0	0	0	0	0	0		1	0	1	1	2	0	0	0	0	0	0	0	0	0	0		0
112	non school	1	f	31	aunt	extended family	1	13	1	PRIMAIRE	1	1	0	1	1	GHESKIO	1	0		0	0	0	0	0	0	0	0	0		1	0	1	1	2	0	0	0	0	0	0	0	0	0	0		0
113	non school	0	f	19	cousin, female	extended family	1	11	1	PRIMAIRE	1	0		1	1	GHESKIO	1	0		0	0	0	0	0	0	0	0	0		1	0	1	1	2	0	0	0	0	0	0	0	0	0	0		0
114	non school	1	f	40	neighbor, female	accompagnateur	1	12	1	PRIMAIRE	1	0		1	1	GHESKIO	0			0	0	0	0	0	0	0	0	0		1	0	1	1	2	0	0	0	0	0	0	0	0	0	0		0
115	non school	0	f	34	neighbor, female	accompagnateur	1	11	0	PRIMAIRE	1	0		1	1	GHESKIO	0			0	0	0	0	0	0	0	0	0		1	0	1	1	2	0	0	0	0	0	0	0	0	0	0		0
116	non school	0	f	27	mother	mother	1	10	1	PRIMAIRE	1	0		1	1	GHESKIO	0			0	0	0	0	0	0	0	0	0		1	0	1	1	2	0	0	0	0	0	0	0	0	0	0		0
117	non school	1	f	36	neighbor, female	accompagnateur	1	13	1	PRIMAIRE	1	1	0	1	1	GHESKIO	1	0		0	0	0	0	0	0	0	0	0		1	0	1	1	2	0	0	0	0	0	0	0	0	0	0		0
118	non school	1	f	41	mother	mother	1	14	1	PRIMAIRE	1	1	0	1	1	GHESKIO	1	0		0	0	0	0	0	0	0	0	0		1	0	1	1	2	0	0	0	0	0	0	0	0	0	0		0
119	non school	0	f	20	older sister	older sibling	1	14	1	PRIMAIRE	1	1	0	1	1	GHESKIO	1	0		0	0	0	0	0	0	0	0	0		1	0	1	1	2	0	0	0	0	0	0	0	0	0	0		1
120	school	0	f	29	mother	mother	1	10	1	PRIMAIRE	1	0		1	1	Ecole	0			0	0	0	0	0	0	0	0	0		1	0	1	1	2	0	0	0	0	0	0	0	0	0	0
121	school	1	f	45	mother	mother	1	10	1	PRIMAIRE	1	0		1	1	Ecole	0			0	0	0	0	0	0	0	0	0		1	0	1	1	2	0	0	0	0	0	0	0	0	0	0
122	non school	0	f	39	mother	mother	1	12	1	PRIMAIRE	1	1	0	1	1	GHESKIO	0			0	0	0	0	0	0	0	0	0		1	0	1	1	2	0	0	0	0	0	0	0	0	0	0		0
123	non school	1	f	46	mother	mother	1	10	1	PRIMAIRE	1	0		1	1	GHESKIO	1	0		0	0	0	0	0	0	0	0	0		1	0	1	1	2	0	0	0	0	0	0	0	0	0	0		1
124	non school	0	m	52	uncle	extended family	1	11	1	PRESCOLAIRE	1	0		1	1	GHESKIO	1	0		0	0	0	0	0	0	0	0	0		1	0	1	1	2	0	0	0	0	0	0	0	0	0	0
125	non school	2	f	66	grandmother	extended family	1	13	1	PRIMAIRE	1	1	0	1	1	GHESKIO	0			0	0	0	0	0	0	0	0	0		1	0	1	1	2	0	0	0	0	0	0	0	0	0	0		1
126	non school	2	m	53	father	father	1	13	1	PRIMAIRE	1	0		1	1	GHESKIO	0			0	0	0	0	0	0	0	0	0		1	0	1	1	2	0	0	0	0	0	0	0	0	0	0		1
127	non school	0	f	22	neighbor, female	accompagnateur	1	12	1	PRIMAIRE	1	0		1	1	GHESKIO	1	0		0	0	0	0	0	0	0	0	0		1	0	1	1	2	0	0	0	0	0	0	0	0	0	0		0
128	non school	1	m	22	older brother	older sibling	1	14	1	PRIMAIRE	1	1	0	1	1	GHESKIO	0			0	0	0	0	0	0	0	0	0		1	0	1	1	2	0	0	0	0	0	0	0	0	0	0		0
129	non school	1	f	19	neighbor, female	accompagnateur	1	14	1	PRIMAIRE	1	1	0	1	1	GHESKIO	1	0		0	0	0	0	0	0	0	0	0		1	0	1	1	2	0	0	0	0	0	0	0	0	0	0		0
130	non school	1	f	44	neighbor, female	accompagnateur	1	13	0	PRIMAIRE	1	1	0	1	1	GHESKIO	1	0		0	0	0	0	0	0	0	0	0		1	0	1	1	2	1	0	0	0	0	0	0	0	0	0		0
131	non school	0	f	33	mother	mother	1	11	1	PRIMAIRE	1	0		1	1	GHESKIO	1	0		0	0	0	0	0	0	0	0	0		1	0	1	1	2	0	0	0	0	0	0	0	0	0	0		0
132	non school	1	f	46	mother	mother	1	11	1	PRESCOLAIRE	1	0		1	1	GHESKIO	0			0	0	0	0	0	0	0	0	0		1	0	1	1	2	1	0	0	0	0	0	0	0	0	0		1
133	non school	0	f	53	mother	mother	1	11	1	PRESCOLAIRE	1	0		1	1	GHESKIO	0			0	0	0	0	0	0	0	0	0		1	0	1	1	2	0	0	0	0	0	0	0	0	0	0		0
134	non school	1	f	34	neighbor, female	accompagnateur	1	12	1	PRIMAIRE	1	0		1	1	GHESKIO	0			0	0	0	0	0	0	0	0	0		1	0	1	1	2	0	0	0	0	0	0	0	0	0	0		0
135	non school	1	f	19	older sister	older sibling	1	13	1	PRIMAIRE	1	0		1	1	GHESKIO	0			0	0	0	0	0	0	0	0	0		1	0	1	1	2	0	0	0	0	0	0	0	0	0	0		0
136	non school	0	f	30	mother	mother	1	11	1	PRIMAIRE	1	1	0	1	1	GHESKIO	0			0	0	0	0	0	0	0	0	0		1	0	1	1	2	0	0	0	0	0	0	0	0	0	0		0
137	non school	0	f	31	mother	mother	1	9	1	PRIMAIRE	1	0		1	1	GHESKIO	1	0		0	0	0	0	0	0	0	0	0		1	0	1	1	2	0	0	0	0	0	0	0	0	0	0		0
138	non school	0	f	30	mother	mother	1	13	1	PRIMAIRE	1	1	0	1	1	GHESKIO	0			0	0	0	0	0	0	0	0	0		1	0	1	1	2	0	0	0	0	0	0	0	0	0	0		0
139	non school	0	f	31	mother	mother	1	11	1	PRIMAIRE	1	0		1	1	GHESKIO	1	0		0	0	0	0	0	0	0	0	0		1	0	1	1	2	0	0	0	0	0	0	0	0	0	0		0
140	non school	0	f	31	neighbor, female	accompagnateur	1	14	1	PRIMAIRE	1	0		1	1	GHESKIO	1	0		0	0	0	0	0	0	0	0	0		1	0	1	1	2	0	0	0	0	0	0	0	0	0	0		0
141	non school	0	f	32	mother	mother	1	9	1	PRIMAIRE	1	0		1	1	GHESKIO	0			0	0	0	0	0	0	0	0	0		1	0	1	1	2	0	0	0	0	0	0	0	0	0	0		0
142	non school	1	f	39	mother	mother	1	12	1	PRIMAIRE	1	0		1	1	GHESKIO	1	0		0	0	0	0	0	0	0	0	0		1	0	1	1	2	0	0	0	0	0	0	0	0	0	0		0
143	non school	1	f	36	mother	mother	1	11	1	PRIMAIRE	1	0		1	1	GHESKIO	1	0		0	0	0	0	0	0	0	0	0		1	0	1	1	2	1	0	0	0	0	0	0	0	0	0		0
144	non school	0	f	55	aunt	extended family	1	11	0	SECONDAIRE	1	0		1	1	GHESKIO	1	1	1	1	0	0	0	0	0	0	0	0	0	1	0	1	1	2	0	0	0	0	0	0	0	0	0	0		0
145	non school	1	m	47	father	father	1	13	1	PRIMAIRE	1	1	0	1	1	GHESKIO	1	0		0	0	0	0	0	0	0	0	0		1	0	1	1	2	0	0	0	0	0	0	0	0	0	0		1
146	non school	0	f	55	mother	mother	1	13	1	SECONDAIRE	1	1	0	1	1	GHESKIO	1	0		0	0	0	0	0	0	0	0	0		1	0	1	1	2	0	0	0	0	0	0	0	0	0	0		0
147	non school	0	f	39	neighbor, female	accompagnateur	1	12	1	PRIMAIRE	1	1	0	1	1	GHESKIO	0			0	0	0	0	0	0	0	0	0		1	0	1	1	2	0	0	0	0	0	0	0	0	0	0		0
148	non school	0	f	36	accompagnateur, female	accompagnateur	1	14	0	PRIMAIRE	1	1	0	1	1	GHESKIO	0			0	0	0	0	0	0	0	0	0		1	0	1	1	2	1	0	0	0	0	0	0	0	0	0		0
149	non school	0	f	30	aunt	extended family	1	10	1	PRIMAIRE	1	0		1	1	GHESKIO	0			0	0	0	0	0	0	0	0	0		1	0	1	1	2	0	0	0	0	0	0	0	0	0	0		0
150	non school	0	m	45	father	father	1	12	1	PRIMAIRE	1	0		1	1	GHESKIO	0			0	0	0	0	0	0	0	0	0		1	0	1	1	2	0	0	0	0	0	0	0	0	0	0		0
151	non school	1	m	52	father	father	1	10	1	PRIMAIRE	1	0		1	1	GHESKIO	1	0		0	0	0	0	0	0	0	0	0		1	0	1	1	2	0	0	0	0	0	0	0	0	0	0		0
152	non school	1	f	31	mother	mother	1	12	1	PRIMAIRE	1	1	0	1	1	GHESKIO	0			0	0	0	0	0	0	0	0	0		1	0	1	1	2	0	0	0	0	0	0	0	0	0	0		0
153	non school	0	f	32	aunt	extended family	1	11	0	PRIMAIRE	1	1	0	1	1	GHESKIO	1	0		0	0	0	0	0	0	0	0	0		1	0	1	0	1	0	0	0	0	0	0	0	0	0	0		0
154	non school	0	f	18	neighbor, female	accompagnateur	1	13	1	PRIMAIRE	1	1	0	1	1	GHESKIO	1	0		0	0	0	0	0	0	0	0	0		1	0	1	1	2	0	0	0	0	0	0	0	0	0	0		0
155	non school	2	f	33	mother	mother	1	12	1	PRIMAIRE	1	1	0	1	1	GHESKIO	0			0	0	0	0	0	0	0	0	0		1	0	1	1	2	0	0	0	0	0	0	0	0	0	0		0
156	non school	1	m	22	cousin, male	extended family	1	12	1	PRIMAIRE	1	1	0	1	1	GHESKIO	0			0	0	0	0	0	0	0	0	0		1	0	1	1	2	0	0	0	0	0	0	0	0	0	0		0
157	non school	0	m	22	neighbor, male	accompagnateur	1	13	1	PRIMAIRE	1	0		1	1	GHESKIO	0			0	0	0	0	0	0	0	0	0		1	0	1	1	2	0	0	0	0	0	0	0	0	0	0		0
158	non school	0	f	30	aunt	extended family	1	13	1	PRIMAIRE	1	1	0	1	1	GHESKIO	0			0	0	0	0	0	0	0	0	0		1	0	1	1	2	0	0	0	0	0	0	0	0	0	0		0
159	non school	1	f	44	neighbor, female	accompagnateur	1	14	1	PRIMAIRE	1	1	0	1	1	GHESKIO	0			0	0	0	0	0	0	0	0	0		1	0	1	1	2	0	0	0	0	0	0	0	0	0	0		0
160	non school	1	f	35	mother	mother	1	14	1	SECONDAIRE	1	1	0	1	1	GHESKIO	1	0		0	0	0	0	0	0	0	0	0		1	0	1	1	2	0	0	0	0	0	0	0	0	0	0		0
161	school	0	f	19	older sister	older sibling	1	9	1	PRIMAIRE	1	0		1	1	Ecole	0			0	0	0	0	0	0	0	0	0		1	0	1	1	2	0	0	0	0	0	0	0	0	0	0		0
162	non school	1	f	34	mother	mother	1	14	1	SECONDAIRE	1	1	0	1	1	GHESKIO	1	0		0	0	0	0	0	0	0	0	0		1	0	1	1	2	0	0	0	0	0	0	0	0	0	0		0
163	non school	1	f	34	mother	mother	1	12	1	PRIMAIRE	1	0		1	1	GHESKIO	0			0	0	0	0	0	0	0	0	0		1	0	1	1	2	0	0	0	0	0	0	0	0	0	0		0
164	non school	0	m	34	cousin, male	extended family	1	10	1	PRIMAIRE	1	0		1	1	GHESKIO	1	0		0	0	0	0	0	0	0	0	0		1	0	1	1	2	0	0	0	0	0	0	0	0	0	0		0
165	non school	0	f	24	neighbor, female	accompagnateur	1	14	0	PRIMAIRE	1	1	0	1	1	GHESKIO	1	0		0	0	0	0	0	0	0	0	0		1	0	1	1	2	0	0	0	0	0	0	0	0	0	0
166	non school	1	f	38	mother	mother	1	14	1	PRIMAIRE	1	1	0	1	1	GHESKIO	1	0		0	0	0	0	0	0	0	0	0		1	0	1	1	2	0	0	0	0	0	0	0	0	0	0		0
167	non school	0	f	34	mother	mother	1	13	1		1	0		1	1	GHESKIO	0			0	0	0	0	0	0	0	0	0		1	0	1	1	2	1	0	0	0	0	0	0	0	0	0
168	non school	0	f	32	mother	mother	1	12	1	PRIMAIRE	1	0		1	1	GHESKIO	0			0	0	0	0	0	0	0	0	0		1	0	1	1	2	0	0	0	0	0	0	0	0	0	0		0
169	non school	0	f	19	older sister	older sibling	1	11	1	PRIMAIRE	1	0		1	1	GHESKIO	1	0		0	0	0	0	0	0	0	0	0		1	0	1	1	2	0	0	0	0	0	0	0	0	0	0		0
170	non school	0	m	19	older brother	older sibling	1	13	0	SECONDAIRE	1	0		1	1	GHESKIO	1	0		0	0	0	0	0	0	0	0	0		1	0	1	1	2	0	0	0	0	0	0	0	0	0	0
171	non school	1	f	23	older sister	older sibling	1	12	1	PRIMAIRE	1	1	0	1	1	GHESKIO	1	0		0	0	0	0	0	0	0	0	0		1	0	1	1	2	0	0	0	0	0	0	0	0	0	0		0
172	non school	0	f	27	older sister	older sibling	1	13	1		1	1	0	1	1	GHESKIO	1	0		0	0	0	0	0	0	0	0	0		1	0	1	1	2	0	0	0	0	0	0	0	0	0	0		0
173	non school	0	f	42	mother	mother	1	12	1	PRIMAIRE	1	0		1	1	GHESKIO	0			0	0	0	0	0	0	0	0	0		1	0	1	1	2	0	0	0	0	0	0	0	0	0	0		0
174	non school	0	f	37	neighbor, female	accompagnateur	1	13	1	PRIMAIRE	1	1	0	1	1	GHESKIO	0			0	0	0	0	0	0	0	0	0		1	0	1	1	2	0	0	0	0	0	0	0	0	0	0		0
175	non school	0	f	41	neighbor, female	accompagnateur	1	10	1	PRIMAIRE	1	1	0	1	1	GHESKIO	1	0		0	0	0	0	0	0	0	0	0		1	0	1	1	2	0	0	0	0	0	0	0	0	0	0		0
176	non school	0	f	35	neighbor, female	accompagnateur	1	12	1	PRIMAIRE	1	0		1	1	GHESKIO	0			0	0	0	0	0	0	0	0	0		1	0	1	1	2	0	0	0	0	0	0	0	0	0	0		0
177	non school	0	f	70	cousin, female	extended family	1	11	1	PRIMAIRE	1	1	0	1	1	GHESKIO	0			0	0	0	0	0	0	0	0	0		1	0	1	1	2	0	0	0	0	0	0	0	0	0	0		0
178	non school	0	f	31	neighbor, female	accompagnateur	1	13	1	PRIMAIRE	1	0		1	1	GHESKIO	1	1	5	0	0	0	0	1	0	0	0	0	0					1												0
179	non school	0	f	34	mother	mother	1	14	1	PRIMAIRE	1	1	0	1	1	GHESKIO	1	0		0	0	0	0	0	0	0	0	0		1	0	1	1	2	0	0	0	0	0	0	0	0	0	0		0
180	non school	0	f	29	neighbor, female	accompagnateur	1	14	1	PRIMAIRE	1	0		1	1	GHESKIO	0			0	0	0	0	0	0	0	0	0		1	0	1	1	2	0	0	0	0	0	0	0	0	0	0		0
181	non school	1	f	28	mother	mother	1	11	1	PRIMAIRE	1	0		1	1	GHESKIO	1	0		0	0	0	0	0	0	0	0	0		1	0	1	1	2	0	0	0	0	0	0	0	0	0	0		1
182	non school	0	f	18	older sister	older sibling	1	12	1	PRIMAIRE	1	1	0	1	1	GHESKIO	0			0	0	0	0	0	0	0	0	0		1	0	1	1	2	0	0	0	0	0	0	0	0	0	0		0
183	non school	1	f	34	mother	mother	1	13	1	PRIMAIRE	1	1	0	1	1	GHESKIO	1	0		0	0	0	0	0	0	0	0	0		1	0	1	1	2	0	0	0	0	0	0	0	0	0	0		0
184	non school	0	f	42	mother	mother	1	12	1	PRIMAIRE	1	0		1	1	GHESKIO	0			0	0	0	0	0	0	0	0	0		1	0	1	1	2	0	0	0	0	0	0	0	0	0	0		0
185	non school	1	m	44	father	father	1	12	1	SECONDAIRE	1	0		1	1	GHESKIO	1	0		0	0	0	0	0	0	0	0	0		1	0	1	1	2	0	0	0	0	0	0	0	0	0	0		0
186	non school	1	m	46	father	father	1	13	1	PRIMAIRE	1	1	0	1	1	GHESKIO	1	0		0	0	0	0	0	0	0	0	0						1												0
187	non school	0	f	42	mother	mother	1	14	1	PRIMAIRE	1	0		1	1	GHESKIO	0			0	0	0	0	0	0	0	0	0		1	0	1	1	2	0	0	0	0	0	0	0	0	0	0		0
188	non school	1	f	47	mother	mother	1	12	1		1	0		1	1	GHESKIO	1	0		0	0	0	0	0	0	0	0	0		1	0	1	1	2	0	0	0	0	0	0	0	0	0	0		0
189	non school	0	f	28	neighbor, female	accompagnateur	1	12	0	PRIMAIRE	1	1	0	1	1	GHESKIO	0			0	0	0	0	0	0	0	0	0		1	0	1	1	2	0	0	0	0	0	0	0	0	0	0		0
190	non school	0	m	27	mother's friend, male	accompagnateur	1	12	1		1	0		1	1	GHESKIO	1	0		0	0	0	0	0	0	0	0	0		1	0	1	1	2	0	0	0	0	0	0	0	0	0	0
191	non school	1	m	30	older brother	older sibling	1	10	1		1	0		1	1	GHESKIO	1	0		0	0	0	0	0	0	0	0	0						1												1
192	non school	0	f	42	mother	mother	1	14	1	SECONDAIRE	1	1	0	1	1	GHESKIO	0			0	0	0	0	0	0	0	0	0		1	0	1	1	2	0	0	0	0	0	0	0	0	0	0
193	non school	0	f	47	mother	mother	1	10	1		1	0		1	1	GHESKIO	1	0		0	0	0	0	0	0	0	0	0		1	0	1	1	2	0	0	0	0	0	0	0	0	0	0		0
194	non school	1	f	19	older sister	older sibling	1	12	0	SECONDAIRE	1	1	0	1	1	GHESKIO	0			0	0	0	0	0	0	0	0	0		1	0	1	1	2	0	0	0	0	0	0	0	0	0	0		0
195	non school	2	m	22	uncle	extended family	1	12	1	PRIMAIRE	1	1	0	1	1	GHESKIO	1	0		0	0	0	0	0	0	0	0	0		1	0	1	1	2	0	0	0	0	0	0	0	0	0	0		0
196	non school	1	f	40	mother	mother	1	12	1	SECONDAIRE	1	0		1	1	GHESKIO	0			0	0	0	0	0	0	0	0	0		1	0	1	1	2	0	0	0	0	0	0	0	0	0	0		0
197	non school	0	f	30	mother	mother	1	12	1	PRIMAIRE	1	1	0	1	1	GHESKIO	1	0		0	0	0	0	0	0	0	0	0		1	0	1	1	2	0	0	0	0	0	0	0	0	0	0		0
198	non school	0	f	45	mother	mother	1	11	1	PRIMAIRE	1	0		1	1	GHESKIO	1	0		0	0	0	0	0	0	0	0	0		1	0	1	1	2	0	0	0	0	0	0	0	0	0	0		0
199	non school	1	f	31	cousin, female	extended family	1	14	1	SECONDAIRE	1	1	0	1	1	GHESKIO	1	0		0	0	0	0	0	0	0	0	0		1	0	1	1	2	0	0	0	0	0	0	0	0	0	0		0
200	non school	0	f	35	mother	mother	1	11	1	PRIMAIRE	1	0		1	1	GHESKIO	1	0		0	0	0	0	0	0	0	0	0		1	0	1	1	2	0	0	0	0	0	0	0	0	0	0		0
201	non school	0	m	18	grandfather	extended family	1	14	1	PRIMAIRE	1	1	0	1	1	GHESKIO	1	0		0	0	0	0	0	0	0	0	0		1	0	1	1	2	0	0	0	0	0	0	0	0	0	0		0
202	non school	1	m	24	uncle	extended family	1	11	1	PRIMAIRE	1	0		1	1	GHESKIO	1	0		0	0	0	0	0	0	0	0	0		1	0	1	1	2	0	0	0	0	0	0	0	0	0	0
203	non school	2	f	21	aunt	extended family	1	10	1	PRIMAIRE	1	0		1	1	GHESKIO	1	0		0	0	0	0	0	0	0	0	0		1	0	1	1	2	0	0	0	0	0	0	0	0	0	0		1
204	non school	1	f	37	mother	mother	1	14	1	PRIMAIRE	1	1	0	1	1	GHESKIO	0			0	0	0	0	0	0	0	0	0		1	0	1	1	2	0	0	0	0	0	0	0	0	0	0		0
205	non school	1	f	20	cousin, female	extended family	1	14	1	PRIMAIRE	1	0		1	1	GHESKIO	0			0	0	0	0	0	0	0	0	0		1	0	1	1	2	0	0	0	0	0	0	0	0	0	0		1
206	non school	0	f	46	mother	mother	1	10	0	PRIMAIRE	1	0		1	1	GHESKIO	0			0	0	0	0	0	0	0	0	0		1	0	1	1	2	0	0	0	0	0	0	0	0	0	0		0
207	non school	0	f	18	aunt	extended family	1	12	1	PRIMAIRE	1	1	0	1	1	GHESKIO	1	0		0	0	0	0	0	0	0	0	0		1	0	1	1	2	0	0	0	0	0	0	0	0	0	0		0
208	non school	2	f	34	mother	mother	1	13	1	PRIMAIRE	1	0		1	1	GHESKIO	0			0	0	0	0	0	0	0	0	0		1	0	1	1	2	0	0	0	0	0	0	0	0	0	0		0
209	non school	0	f	35	mother	mother	1	12	0	PRIMAIRE	1	0		1	1	GHESKIO	0			0	0	0	0	0	0	0	0	0		1	0	1	1	2	0	0	0	0	0	0	0	0	0	0		0
210	non school	0	f	44	cousin, female	extended family	1	14	1	PRIMAIRE	1	1	0	1	1	GHESKIO	0			0	0	0	0	0	0	0	0	0		1	0	1	1	2	0	0	0	0	0	0	0	0	0	0		0
211	non school	0	m	52	father	father	1	12	1	SECONDAIRE	1	0		1	1	GHESKIO	0			0	0	0	0	0	0	0	0	0		1	0	1	1	2	0	0	0	0	0	0	0	0	0	0		0
212	non school	1	f	37	mother	mother	1	11	1	PRIMAIRE	1	0		1	1	GHESKIO	1	0		0	0	0	0	0	0	0	0	0		1	0	1	1	2	0	0	0	0	0	0	0	0	0	0
213	non school	0	f	27	cousin, female	extended family	1	13	1	PRIMAIRE	1	1	0	1	1	GHESKIO	1	0		0	0	0	0	0	0	0	0	0		1	0	1	1	2	0	0	0	0	0	0	0	0	0	0		0
214	non school	1	f	34	mother	mother	1	12	1	PRIMAIRE	1	0		1	1	GHESKIO	1	1	3	0	0	1	0	0	0	0	0	0	0	1	0	1	1	2	0	0	0	0	0	0	0	0	0	0		0
215	non school	1	f	30	mother	mother	1	10	1		1	0		1	1	GHESKIO	1	0		0	0	0	0	0	0	0	0	0		1	0	1	1	2	0	0	0	0	0	0	0	0	0	0		0
216	non school	1	f	35	mother	mother	1	11	1	PRIMAIRE	1	0		1	1	GHESKIO	0			0	0	0	0	0	0	0	0	0		1	0	1	1	2	0	0	0	0	0	0	0	0	0	0		0
217	non school	0	f	33	mother	mother	1	14	1	SECONDAIRE	1	1	0	1	1	GHESKIO	1	0		0	0	0	0	0	0	0	0	0		1	0	1	1	2	0	0	0	0	0	0	0	0	0	0		0
218	non school	1	f	20	neighbor, female	accompagnateur	1	10	1	PRIMAIRE	1	0		1	1	GHESKIO	1	0		0	0	0	0	0	0	0	0	0		1	0	1	1	2	0	0	0	0	0	0	0	0	0	0		0
219	non school	1	f	45	aunt	extended family	1	10	1		1	0		1	1	GHESKIO	1	0		0	0	0	0	0	0	0	0	0						1												0
220	non school	1	f	40	mother	mother	1	12	1	SECONDAIRE	1	0		1	1	GHESKIO	1	0		0	0	0	0	0	0	0	0	0		1	0	1	1	2	0	0	0	0	0	0	0	0	0	0		0
221	non school	1	f	30	aunt	extended family	1	14	1	PRIMAIRE	1	1	0	1	1	GHESKIO	0			0	0	0	0	0	0	0	0	0		1	0	1	1	2	0	0	0	0	0	0	0	0	0	0		0
222	non school	0	f	41	mother	mother	1	13	1	PRIMAIRE	1	1	0	1	1	GHESKIO	0			0	0	0	0	0	0	0	0	0		1	0	1	1	2	0	0	0	0	0	0	0	0	0	0		0
223	non school	0	f	44	mother	mother	1	14	1		1	1	0	1	1	GHESKIO	1	0		0	0	0	0	0	0	0	0	0		1	0	1	1	2	0	0	0	0	0	0	0	0	0	0		0
224	non school	0	f	45	mother	mother	1	11	1		1	0		1	1	GHESKIO	1	0		0	0	0	0	0	0	0	0	0		1	0	1	1	2	1	0	0	0	0	0	0	0	0	0		0
225	non school	0	f	19	neighbor, female	accompagnateur	1	10	0	PRIMAIRE	1	0		1	1	GHESKIO	1	0		0	0	0	0	0	0	0	0	0		1	0	1	1	2	0	0	0	0	0	0	0	0	0	0
226	non school	0	m	39	neighbor, male	accompagnateur	1	12	1	PRIMAIRE	1	1	0	1	1	GHESKIO	0			0	0	0	0	0	0	0	0	0		1	0	1	1	2	0	0	0	0	0	0	0	0	0	0		0
227	non school	1	m	26	neighbor, male	accompagnateur	1	13	1	SECONDAIRE	1	1	0	1	1	GHESKIO	1	0		0	0	0	0	0	0	0	0	0		1	0	1	1	2	0	0	0	0	0	0	0	0	0	0
228	non school	1	f	43	mother	mother	1	11	1	PRIMAIRE	1	0		1	1	GHESKIO	0			0	0	0	0	0	0	0	0	0		1	0	1	1	2	0	0	0	0	0	0	0	0	0	0
229	non school	2	f	37	aunt	extended family	1	14	1	SECONDAIRE	1	1	0	1	1	GHESKIO	1	0		0	0	0	0	0	0	0	0	0		1	0	1	1	2	0	0	0	0	0	0	0	0	0	0		0
230	non school	0	m	20	neighbor, male	accompagnateur	1	14	1	SECONDAIRE	1	1	0	1	1	GHESKIO	1	0		0	0	0	0	0	0	0	0	0		1	0	1	1	2	0	0	0	0	0	0	0	0	0	0		0
231	non school	0	f	43	mother	mother	1	12	1	PRIMAIRE	1	1	0	1	1	GHESKIO	1	0		0	0	0	0	0	0	0	0	0		1	0	1	1	2	0	0	0	0	0	0	0	0	0	0		0
232	non school	0	f	29	older sister	older sibling	1	13	1	PRIMAIRE	1	1	0	1	1	GHESKIO	0			0	0	0	0	0	0	0	0	0		1	0	1	1	2	0	0	0	0	0	0	0	0	0	0		0
233	non school	0	f	45	mother	mother	1	14	1	SECONDAIRE	1	1	0	1	1	GHESKIO	1	0		0	0	0	0	0	0	0	0	0		1	0	1	1	2	0	0	0	0	0	0	0	0	0	0		0
234	non school	0	f	40	mother	mother	1	10	1	PRIMAIRE	1	0		1	1	GHESKIO	0			0	0	0	0	0	0	0	0	0		1	0	1	1	2	1	1		0	0	0	0	0	0	0		0
235	non school	0	f	19	neighbor, female	accompagnateur	1	10	1		1	0		1	1	GHESKIO	0			0	0	0	0	0	0	0	0	0		1	0	1	1	2	0	0	0	0	0	0	0	0	0	0		0
236	non school	1	f	25	cousin, female	extended family	1	12	1		1	0		1	1	GHESKIO	0			0	0	0	0	0	0	0	0	0		1	0	1	1	2	0	0	0	0	0	0	0	0	0	0		1
237	non school	0	f	34	mother	mother	1	10	1	PRIMAIRE	1	0		1	1	GHESKIO	1	0		0	0	0	0	0	0	0	0	0		1	0	1	1	2	0	0	0	0	0	0	0	0	0	0
238	non school	0	f	18	older sister	older sibling	1	13	1	PRIMAIRE	1	1	0	1	1	GHESKIO	0			0	0	0	0	0	0	0	0	0		1	0	1	1	2	0	0	0	0	0	0	0	0	0	0		0
239	non school	0	f	18	older sister	older sibling	1	12	1	SECONDAIRE	1	1	0	1	1	GHESKIO	0			0	0	0	0	0	0	0	0	0		1	0	1	1	2	0	0	0	0	0	0	0	0	0	0		0
240	non school	1	f	31	mother	mother	1	10	1	PRIMAIRE	1	0		1	1	GHESKIO	0			0	0	0	0	0	0	0	0	0						1												0
241	non school	1	m	29	cousin, male	extended family	1	14	1	SECONDAIRE	1	1	0	1	1	GHESKIO	0			0	0	0	0	0	0	0	0	0		1	0	1	1	2	0	0	0	0	0	0	0	0	0	0		0
242	non school	0	f	42	mother	mother	1	13	1	PRIMAIRE	1	1	0	1	1	GHESKIO	0			0	0	0	0	0	0	0	0	0		1	0	1	1	2	0	0	0	0	0	0	0	0	0	0		0
243	non school	1	f	47	mother	mother	1	14	1	SECONDAIRE	1	1	0	1	1	GHESKIO	0			0	0	0	0	0	0	0	0	0		1	0	1	1	2	0	0	0	0	0	0	0	0	0	0		0
244	non school	1	f	31	mother	mother	1	9	1	PRIMAIRE	1	0		1	1	GHESKIO	0			0	0	0	0	0	0	0	0	0		1	0	1	1	2	0	0	0	0	0	0	0	0	0	0		0
245	non school	2	f	21	older sister	older sibling	1	11	1	PRIMAIRE	1	0		1	1	GHESKIO	1	0		0	0	0	0	0	0	0	0	0		1	0	1	1	2	0	0	0	0	0	0	0	0	0	0		0
246	non school	1	m	30	father	father	1	11	1	PRIMAIRE	1	0		1	1	GHESKIO	0			0	0	0	0	0	0	0	0	0		1	0	1	1	2	0	0	0	0	0	0	0	0	0	0		0
247	non school	0	f	37	neighbor, female	accompagnateur	1	14	1	PRIMAIRE	1	1	0	1	1	GHESKIO	1	0		0	0	0	0	0	0	0	0	0		1	0	1	1	2	0	0	0	0	0	0	0	0	0	0		0
248	non school	1	f	42	mother	mother	1	14	1	SECONDAIRE	1	1	0	1	1	GHESKIO	1	0		0	0	0	0	0	0	0	0	0		1	0	1	1	2	0	0	0	0	0	0	0	0	0	0		0
249	non school	0	f	30	aunt	extended family	1	12	1	PRIMAIRE	1	1	0	1	1	GHESKIO	1	0		0	0	0	0	0	0	0	0	0		1	0	1	1	2	0	0	0	0	0	0	0	0	0	0		0
250	non school	0	f	31	mother	mother	1	12	1	PRIMAIRE	1	0		1	1	GHESKIO	1	1	5	0	0	0	0	1	0	0	0	0	0	1	0	1	1	2	0	0	0	0	0	0	0	0	0	0
251	non school	0	f	46	neighbor, female	accompagnateur	1	13	1	PRIMAIRE	1	0		1	1	GHESKIO	0			0	0	0	0	0	0	0	0	0		1	0	1	1	2	0	0	0	0	0	0	0	0	0	0		0
252	non school	1	f	38	mother	mother	1	13	1	PRIMAIRE	1	1	0	1	1	GHESKIO	1	0		0	0	0	0	0	0	0	0	0		1	0	1	1	2	0	0	0	0	0	0	0	0	0	0		0
253	non school	1	m	46	father	father	1	11	1		1	0		1	1	GHESKIO	0			0	0	0	0	0	0	0	0	0		1	0	1	1	2	0	0	0	0	0	0	0	0	0	0		0
254	non school	1	f	32	older sister	older sibling	1	10	1	PRIMAIRE	1	1	0	1	1	GHESKIO	0			0	0	0	0	0	0	0	0	0		1	0	1	1	2	0	0	0	0	0	0	0	0	0	0		0
255	non school	1	f	42	mother	mother	1	12	1	PRIMAIRE	1	0		1	1	GHESKIO	0			0	0	0	0	0	0	0	0	0		1	0	1	1	2	0	0	0	0	0	0	0	0	0	0		0
256	non school	1	f	39	mother	mother	1	11	1		1	0		1	1	GHESKIO	1	0		0	0	0	0	0	0	0	0	0		1	0	1	1	2	0	0	0	0	0	0	0	0	0	0		0
257	non school	0	f	42	mother	mother	1	11	1	PRIMAIRE	1	0		1	1	GHESKIO	0			0	0	0	0	0	0	0	0	0		1	0	1	1	2	0	0	0	0	0	0	0	0	0	0		0
258	non school	1	f	36	aunt	extended family	1	11	1	PRIMAIRE	1	0		1	1	GHESKIO	1	0		0	0	0	0	0	0	0	0	0		1	0	1	1	2	0	0	0	0	0	0	0	0	0	0		0
259	non school	1	f	35	mother	mother	1	11	1	PRIMAIRE	1	0		1	1	GHESKIO	0			0	0	0	0	0	0	0	0	0		1	0	1	1	2	1	0	0	0	0	0	0	0	0	0		0
260	non school	1	f	44	aunt	extended family	1	14	1	PRIMAIRE	1	1	0	1	1	GHESKIO	0			0	0	0	0	0	0	0	0	0		1	0	1	1	2	1	1		0	0	0	0	0	0	0		0
261	non school	2	m	46	father	father	1	11	1	PRIMAIRE	1	0		1	1	GHESKIO	0			0	0	0	0	0	0	0	0	0		1	0	1	1	2	0	0	0	0	0	0	0	0	0	0		0
262	non school	1	f	36	mother	mother	1	14	1	PRIMAIRE	1	1	0	1	1	GHESKIO	1	0		0	0	0	0	0	0	0	0	0		1	0	1	1	2	0	0	0	0	0	0	0	0	0	0		0
263	non school	1	f	33	mother	mother	1	11	1	PRIMAIRE	1	1	0	1	1	GHESKIO	1	0		0	0	0	0	0	0	0	0	0		1	0	1	1	2	0	0	0	0	0	0	0	0	0	0		0
264	non school	0	f	44	grandmother	extended family	1	10	1	PRIMAIRE	1	0		1	1	GHESKIO	1	0		0	0	0	0	0	0	0	0	0		1	0	1	1	2	0	0	0	0	0	0	0	0	0	0		0
265	non school	1	f	36	mother	mother	1	10	1		1	0		1	1	GHESKIO	0			0	0	0	0	0	0	0	0	0		1	0	1	1	2	0	0	0	0	0	0	0	0	0	0		0
266	non school	1	m	28	uncle	extended family	1	14	0	SECONDAIRE	1	1	0	1	1	GHESKIO	0			0	0	0	0	0	0	0	0	0		1	0	1	1	2	0	0	0	0	0	0	0	0	0	0		0
267	non school	1	f	20	older sister	older sibling	1	13	1	PRIMAIRE	1	1	0	1	1	GHESKIO	0			0	0	0	0	0	0	0	0	0		1	0	1	1	2	0	0	0	0	0	0	0	0	0	0		0
268	non school	1	f	41	mother	mother	1	13	1	PRIMAIRE	1	1	0	1	1	GHESKIO	1	0		0	0	0	0	0	0	0	0	0		1	0	1	1	2	0	0	0	0	0	0	0	0	0	0		0
269	non school	1	m	50	father	father	1	11	1	PRIMAIRE	1	0		1	1	GHESKIO	0			0	0	0	0	0	0	0	0	0		1	0	1	1	2	0	0	0	0	0	0	0	0	0	0		0
270	non school	1	m	24	older brother	older sibling	1	10	1	PRIMAIRE	1	0		1	1	GHESKIO	1	0		0	0	0	0	0	0	0	0	0		1	0	1	1	2	0	0	0	0	0	0	0	0	0	0		0
271	non school	1	f	32	mother	mother	1	13	1	PRIMAIRE	1	0		1	1	GHESKIO	0			0	0	0	0	0	0	0	0	0						1												1
272	non school	1	f	47	mother	mother	1	13	1	PRIMAIRE	1	1	0	1	1	GHESKIO	0			0	0	0	0	0	0	0	0	0		1	0	1	1	2	0	0	0	0	0	0	0	0	0	0		0
273	non school	1	f	37	mother	mother	1	12	1	SECONDAIRE	1	1	0	1	1	GHESKIO	1	0		0	0	0	0	0	0	0	0	0		1	0	1	1	2	0	0	0	0	0	0	0	0	0	0		0
274	non school	1	f	30	mother	mother	1	12	1	SECONDAIRE	1	0		1	1	GHESKIO	1	0		0	0	0	0	0	0	0	0	0		1	0	1	1	2	0	0	0	0	0	0	0	0	0	0		0
275	non school	1	f	29	mother	mother	1	10	1	PRIMAIRE	1	0		1	1	GHESKIO	0			0	0	0	0	0	0	0	0	0		1	0	1	1	2	0	0	0	0	0	0	0	0	0	0		0
276	non school	1	f	46	aunt	extended family	1	11	1	PRIMAIRE	1	0		1	1	GHESKIO	0			0	0	0	0	0	0	0	0	0		1	0	1	1	2	0	0	0	0	0	0	0	0	0	0		0
277	non school	1	f	18	cousin, female	extended family	1	10	1	PRIMAIRE	1	0		1	1	GHESKIO	1	0		0	0	0	0	0	0	0	0	0		1	0	1	1	2	0	0	0	0	0	0	0	0	0	0		0
278	non school	1	m	28	cousin, male	extended family	1	12	1	PRIMAIRE	1	1	0	1	1	GHESKIO	1	0		0	0	0	0	0	0	0	0	0		1	0	1	1	2	0	0	0	0	0	0	0	0	0	0		0
279	non school	0	m	35	father	father	1	12	1	PRIMAIRE	1	0		1	1	GHESKIO	0			0	0	0	0	0	0	0	0	0		1	0	1	1	2	0	0	0	0	0	0	0	0	0	0		0
280	non school	1	m	33	uncle	extended family	1	13	1	SECONDAIRE	1	0		1	1	GHESKIO	0			0	0	0	0	0	0	0	0	0		1	0	1	1	2	0	0	0	0	0	0	0	0	0	0		0
281	non school	1	f	32	aunt	extended family	1	13	1	PRIMAIRE	1	1	0	1	1	GHESKIO	0			0	0	0	0	0	0	0	0	0		1	0	1	1	2	0	0	0	0	0	0	0	0	0	0		0
282	non school	2	f	36	mother in law	extended family	1	10	1	PRESCOLAIRE	1	0		1	1	GHESKIO	1	0		0	0	0	0	0	0	0	0	0						1
283	non school	0	f	29	neighbor, female	accompagnateur	1	14	1	SECONDAIRE	1	1	0	1	1	GHESKIO	0			0	0	0	0	0	0	0	0	0		1	0	1	1	2	0	0	0	0	0	0	0	0	0	0		0
284	non school	0	m	44	father	father	1	12	1	SECONDAIRE	1	0		1	1	GHESKIO	0			0	0	0	0	0	0	0	0	0		1	0	1	1	2	0	0	0	0	0	0	0	0	0	0		0
285	non school	0	f	33	mother	mother	1	11	1		1	1	0	1	1	GHESKIO	0			0	0	0	0	0	0	0	0	0		1	0	1	1	2	0	0	0	0	0	0	0	0	0	0
286	non school	0	f	40	mother	mother	1	13	0	PRIMAIRE	1	0		1	1	GHESKIO	0			0	0	0	0	0	0	0	0	0						1												0
287	non school	0	f	36	mother	mother	1	10	1	PRIMAIRE	1	0		1	1	GHESKIO	0			0	0	0	0	0	0	0	0	0						1												0
288	non school	2	f	29	mother	mother	1	10	1	PRIMAIRE	1	0		1	1	GHESKIO	1	1	1	1	0	0	0	0	0	0	0	0	0	1	0	1	1	2	0	0	0	0	0	0	0	0	0	0		0
289	non school	1	f	38	mother	mother	1	10	1	PRIMAIRE	1	0		1	1	GHESKIO	1	0		0	0	0	0	0	0	0	0	0		1	0	1	1	2	1	0	0	0	0	0	0	0	0	0		0
290	non school	1	f	21	cousin, female	extended family	1	10	1	PRIMAIRE	1	0		1	1	GHESKIO	1	0		0	0	0	0	0	0	0	0	0		1	0	1	1	2	0	0	0	0	0	0	0	0	0	0		0
291	non school	1	m	22	mother's friend, male	accompagnateur	1	10	1		1	0		1	1	GHESKIO	0			0	0	0	0	0	0	0	0	0		1	0	1	1	2	0	0	0	0	0	0	0	0	0	0		0
292	non school	0	f	22	older sister	older sibling	1	13	1	PRIMAIRE	1	0		1	1	GHESKIO	0			0	0	0	0	0	0	0	0	0		1	0	1	1	2	0	0	0	0	0	0	0	0	0	0		0
293	non school	1	f	44	mother	mother	1	10	1	PRIMAIRE	1	0		1	1	GHESKIO	1	0		0	0	0	0	0	0	0	0	0		1	0	1	1	2	0	0	0	0	0	0	0	0	0	0		0
294	non school	0	f	23	neighbor, female	accompagnateur	1	11	1	PRIMAIRE	1	0		1	1	GHESKIO	0			0	0	0	0	0	0	0	0	0		1	0	1	1	2	0	0	0	0	0	0	0	0	0	0		0
295	non school	1	f	35	mother	mother	1	13	0	PRIMAIRE	1	0		1	1	GHESKIO	1	0		0	0	0	0	0	0	0	0	0		1	0	1	1	2	0	0	0	0	0	0	0	0	0	0		0
296	non school	1	f	34	neighbor, female	accompagnateur	1	12	1	PRIMAIRE	1	0		1	1	GHESKIO	1	0		0	0	0	0	0	0	0	0	0		1	0	1	1	2	0	0	0	0	0	0	0	0	0	0		0
297	non school	1	f	36	mother	mother	1	10	1	PRIMAIRE	1	0		1	1	GHESKIO	1	1	1	1	0	0	0	0	0	0	0	0	0	1	0	1	1	2	0	0	0	0	0	0	0	0	0	0		0
298	non school	1	f	36	mother	mother	1	11	1	PRIMAIRE	1	0		1	1	GHESKIO	1	1	5	0	0	0	0	1	0	0	0	0	1	1	0	1	1	2	0	0	0	0	0	0	0	0	0	0		0
299	non school	1	f	32	mother	mother	1	13	1	SECONDAIRE	1	1	0	1	1	GHESKIO	1	0		0	0	0	0	0	0	0	0	0		1	0	1	1	2	0	0	0	0	0	0	0	0	0	0		0
300	non school	1	f	42	grandmother	extended family	1	10	1	PRIMAIRE	1	0		1	1	GHESKIO	0			0	0	0	0	0	0	0	0	0		1	0	1	1	2	0	0	0	0	0	0	0	0	0	0		1
301	non school	1	m	47	father	father	1	14	1	SECONDAIRE	1	1	0	1	1	GHESKIO	0			0	0	0	0	0	0	0	0	0		1	0	1	1	2	0	0	0	0	0	0	0	0	0	0		0
302	non school	1	m	47	father	father	1	11	1	SECONDAIRE	1	0		1	1	GHESKIO	0			0	0	0	0	0	0	0	0	0		1	0	1	1	2	0	0	0	0	0	0	0	0	0	0		0
303	non school	1	f	50	mother	mother	1	14	0	SECONDAIRE	1	0		1	1	GHESKIO	0			0	0	0	0	0	0	0	0	0		1	0	1	1	2	0	0	0	0	0	0	0	0	0	0
304	non school	1	f	49	mother	mother	1	13	1	SECONDAIRE	1	0		1	1	GHESKIO	0			0	0	0	0	0	0	0	0	0		1	0	1	1	2	0	0	0	0	0	0	0	0	0	0		0
305	non school	1	f	25	older sister	older sibling	1	13	1	SECONDAIRE	1	1	0	1	1	GHESKIO	0			0	0	0	0	0	0	0	0	0		1	0	1	1	2	0	0	0	0	0	0	0	0	0	0
306	non school	0	f	19	cousin, female	extended family	1	11	0	PRIMAIRE	1	0		1	1	GHESKIO	1	0		0	0	0	0	0	0	0	0	0		1	0	1	1	2	0	0	0	0	0	0	0	0	0	0		0
307	non school	1	f	18	older sister	older sibling	1	14	1	SECONDAIRE	1	0		1	1	GHESKIO	1	0		0	0	0	0	0	0	0	0	0		1	0	1	1	2	0	0	0	0	0	0	0	0	0	0		0
308	non school	0	m	18	cousin, male	extended family	1	11	0	PRIMAIRE	1	0		1	1	GHESKIO	0			0	0	0	0	0	0	0	0	0		1	0	1	1	2	1	0	0	0	0	0	0	0	0	0
309	non school	0	f	26	mother	mother	1	10	0	PRIMAIRE	1	0		1	1	GHESKIO	0			0	0	0	0	0	0	0	0	0		1	0	1	1	2	0	0	0	0	0	0	0	0	0	0
310	non school	1	f	34	mother	mother	1	13	0	SECONDAIRE	1	1	0	1	1	GHESKIO	1	0		0	0	0	0	0	0	0	0	0		1	0	1	1	2	1	1		0	0	0	0	0	0	0
311	non school	0	f	18	neighbor, female	accompagnateur	1	12	0	AUCUN NIVEAU	1	0		1	1	GHESKIO	0			0	0	0	0	0	0	0	0	0		1	0	1	1	2	0	0	0	0	0	0	0	0	0	0
312	non school	0	f	20	aunt	extended family	1	12	1	PRIMAIRE	1	0		1	1	GHESKIO	0			0	0	0	0	0	0	0	0	0		1	0	1	1	2	0	0	0	0	0	0	0	0	0	0
313	non school	0	f	18	cousin, female	extended family	1	11	1	SECONDAIRE	1	0		1	1	GHESKIO	0			0	0	0	0	0	0	0	0	0		1	0	1	1	2	0	0	0	0	0	0	0	0	0	0
314	non school	0	f	18	cousin, female	extended family	1	13	0	SECONDAIRE	1	0		1	1	GHESKIO	0			0	0	0	0	0	0	0	0	0		1	0	1	1	2	0	0	0	0	0	0	0	0	0	0
315	non school	1	f	36	cousin, female	extended family	1	12	0	PRIMAIRE	1	0		1	1	GHESKIO	1	0		0	0	0	0	0	0	0	0	0		1	0	1	1	2	0	0	0	0	0	0	0	0	0	0
316	non school	1	f	33	mother	mother	1	14	1	SECONDAIRE	1	1	0	1	1	GHESKIO	0			0	0	0	0	0	0	0	0	0		1	0	1	1	2	0	0	0	0	0	0	0	0	0	0		0
317	non school	1	m	68	father	father	1	13	1	PRIMAIRE	1	0		1	1	GHESKIO	0			0	0	0	0	0	0	0	0	0		1	0	1	1	2	0	0	0	0	0	0	0	0	0	0		0
318	non school	1	f	49	mother	mother	1	13	1	PRIMAIRE	1	1	0	1	1	GHESKIO	1	1	1	1	0	0	0	0	0	0	0	0	0	1	0	1	1	2	0	0	0	0	0	0	0	0	0	0
319	non school	0	f	30	mother	mother	1	10	0	PRIMAIRE	1	0		1	1	GHESKIO	0			0	0	0	0	0	0	0	0	0		1	0	1	1	2	0	0	0	0	0	0	0	0	0	0
320	non school	0	f	31	older sister	older sibling	1	13	0	PRIMAIRE	1	0		1	1	GHESKIO	0			0	0	0	0	0	0	0	0	0		1	0	1	1	2	0	0	0	0	0	0	0	0	0	0
321	non school	1	f	44	neighbor, female	accompagnateur	1	12	1	PRIMAIRE	1	0		1	1	GHESKIO	1	0		0	0	0	0	0	0	0	0	0		1	0	1	1	2	0	0	0	0	0	0	0	0	0	0		0
322	non school	1	f	45	mother	mother	1	13	1	SECONDAIRE	1	1	0	1	1	GHESKIO	1	0		0	0	0	0	0	0	0	0	0		1	0	1	1	2	0	0	0	0	0	0	0	0	0	0
323	non school	0	f	22	older sister	older sibling	1	11	0	PRIMAIRE	1	0		1	1	GHESKIO	1	0		0	0	0	0	0	0	0	0	0		1	0	1	1	2	0	0	0	0	0	0	0	0	0	0
324	non school	0	f	30	mother	mother	1	11	0	PRIMAIRE	1	0		1	1	GHESKIO	1	0		0	0	0	0	0	0	0	0	0		1	0	1	1	2	0	0	0	0	0	0	0	0	0	0
325	non school	0	f	30	aunt	extended family	1	12	1	PRIMAIRE	1	0		1	1	GHESKIO	0			0	0	0	0	0	0	0	0	0		1	0	1	1	2	0	0	0	0	0	0	0	0	0	0		0
326	non school	0	f	18	older sister	older sibling	1	13	1	SECONDAIRE	1	1	0	1	1	GHESKIO	0			0	0	0	0	0	0	0	0	0		1	0	1	1	2	0	0	0	0	0	0	0	0	0	0
327	non school	0	f	18	older sister	older sibling	1	11	0	PRIMAIRE	1	0		1	1	GHESKIO	0			0	0	0	0	0	0	0	0	0		1	0	1	1	2	0	0	0	0	0	0	0	0	0	0
328	non school	0	f	38	mother	mother	1	13	1	SECONDAIRE	1	1	0	1	1	GHESKIO	0			0	0	0	0	0	0	0	0	0		1	0	1	1	2	0	0	0	0	0	0	0	0	0	0		0
329	non school	1	m	48	father	father	1	12	1	PRIMAIRE	1	0		1	1	GHESKIO	1	0		0	0	0	0	0	0	0	0	0		1	0	1	1	2	0	0	0	0	0	0	0	0	0	0
330	non school	1	m	48	father	father	1	11	1	PRIMAIRE	1	0		1	1	GHESKIO	1	0		0	0	0	0	0	0	0	0	0		1	0	1	1	2	0	0	0	0	0	0	0	0	0	0
331	non school	0	f	27	mother	mother	1	12	0	PRIMAIRE	1	0		1	1	GHESKIO	0			0	0	0	0	0	0	0	0	0		1	0	1	1	2	0	0	0	0	0	0	0	0	0	0
332	non school	0	f	27	mother	mother	1	10	1	PRIMAIRE	1	0		1	1	GHESKIO	0			0	0	0	0	0	0	0	0	0		1	0	1	1	2	0	0	0	0	0	0	0	0	0	0
333	non school	0	f	30	godmother	sponsor	1	10	1	PRIMAIRE	1	0		1	1	GHESKIO	1	0		0	0	0	0	0	0	0	0	0		1	0	1	1	2	0	0	0	0	0	0	0	0	0	0
334	non school	0	f	24	godmother	sponsor	1	11	1	PRIMAIRE	1	0		1	1	GHESKIO	1	1	5	0	0	0	0	1	0	0	0	0	0	1	0	1	1	2	0	0	0	0	0	0	0	0	0	0
335	non school	0	f	36	mother	mother	1	14	1	SECONDAIRE	1	1	0	1	1	GHESKIO	0			0	0	0	0	0	0	0	0	0		1	0	1	1	2	0	0	0	0	0	0	0	0	0	0		0
336	non school	0	f	45	mother	mother	1	11	0	PRIMAIRE	1	1	0	1	1	GHESKIO	0			0	0	0	0	0	0	0	0	0		1	0	1	1	2	0	0	0	0	0	0	0	0	0	0
337	non school	0	f	45	mother	mother	1	10	0	PRIMAIRE	1	0		1	1	GHESKIO	0			0	0	0	0	0	0	0	0	0		1	0	1	1	2	0	0	0	0	0	0	0	0	0	0
338	non school	0	f	35	mother	mother	1	14	1	SECONDAIRE	1	1	0	1	1	GHESKIO	0			0	0	0	0	0	0	0	0	0		1	0	1	1	2	0	0	0	0	0	0	0	0	0	0
339	non school	0	f	35	mother	mother	1	12	1	PRIMAIRE	1	0		1	1	GHESKIO	1	0		0	0	0	0	0	0	0	0	0		1	0	1	1	2	0	0	0	0	0	0	0	0	0	0
340	non school	0	m	54	older brother	older sibling	1	11	1	PRIMAIRE	1	0		1	1	GHESKIO	1	0		0	0	0	0	0	0	0	0	0		1	0	1	1	2	0	0	0	0	0	0	0	0	0	0
341	non school	1	f	35	mother	mother	1	13	1	PRIMAIRE	1	0		1	1	GHESKIO	1	1	1	1	0	0	0	0	0	0	0	0	0	1	0	1	1	2	0	0	0	0	0	0	0	0	0	0
342	non school	0	f	32	mother	mother	1	10	1	PRIMAIRE	1	0		1	1	GHESKIO	1	0		0	0	0	0	0	0	0	0	0		1	0	1	1	2	0	0	0	0	0	0	0	0	0	0
343	non school	0	m	50	uncle	extended family	1	12	0	PRIMAIRE	1	0		1	1	GHESKIO	0			0	0	0	0	0	0	0	0	0						1
344	non school	0	f	44	mother	mother	1	13	1	PRIMAIRE	1	1	0	1	1	GHESKIO	0			0	0	0	0	0	0	0	0	0		1	0	1	1	2	0	0	0	0	0	0	0	0	0	0
345	non school	1	f	33	mother	mother	1	13	1	SECONDAIRE	1	1	0	1	1	GHESKIO	0			0	0	0	0	0	0	0	0	0		1	0	1	1	2	0	0	0	0	0	0	0	0	0	0		0
346	non school	1	f	33	cousin, female	extended family	1	14	1	SECONDAIRE	1	1	0	1	1	GHESKIO	1	0		0	0	0	0	0	0	0	0	0		1	0	1	1	2	0	0	0	0	0	0	0	0	0	0		0
347	non school	0	f	43	mother	mother	1	13	1	PRIMAIRE	1	0		1	1	GHESKIO	0			0	0	0	0	0	0	0	0	0		1	0	1	1	2	0	0	0	0	0	0	0	0	0	0		0
348	non school	0	f	40	mother	mother	1	13	1	SECONDAIRE	1	1	0	1	1	GHESKIO	0			0	0	0	0	0	0	0	0	0		1	0	1	0	1	0	0	0	0	0	0	0	0	0	0
349	non school	1	f	33	mother	mother	1	10	1	PRIMAIRE	1	0		1	1	GHESKIO	0			0	0	0	0	0	0	0	0	0		1	0	1	1	2	0	0	0	0	0	0	0	0	0	0		0
350	non school	0	f	39	mother	mother	1	11	1	PRIMAIRE	1	0		1	1	GHESKIO	0			0	0	0	0	0	0	0	0	0		1	0	1	1	2	0	0	0	0	0	0	0	0	0	0
351	non school	1	m	54	father	father	1	14	0	SECONDAIRE	1	1	0	1	1	GHESKIO	1	0		0	0	0	0	0	0	0	0	0		1	0	1	1	2	0	0	0	0	0	0	0	0	0	0		0
352	non school	1	f	22	older sister	older sibling	1	11	1	PRIMAIRE	1	0		1	1	GHESKIO	1	0		0	0	0	0	0	0	0	0	0		1	0	1	1	2	1	0	0	0	0	0	0	0	0	0		0
353	non school	1	f	37	mother	mother	1	12	0	SECONDAIRE	1	0		1	1	GHESKIO	0			0	0	0	0	0	0	0	0	0		1	0	1	1	2	0	0	0	0	0	0	0	0	0	0
354	non school	1	f	64	mother	mother	1	12	0	PRIMAIRE	1	0		1	1	GHESKIO	0			0	0	0	0	0	0	0	0	0		1	0	1	1	2	0	0	0	0	0	0	0	0	0	0
355	non school	1	f	49	mother	mother	1	11	0	PRIMAIRE	1	0		1	1	GHESKIO	1	0		0	0	0	0	0	0	0	0	0		1	0	1	1	2	0	0	0	0	0	0	0	0	0	0
356	non school	1	f	33	mother	mother	1	11	1	PRIMAIRE	1	0		1	1	GHESKIO	0			0	0	0	0	0	0	0	0	0		1	0	1	1	2	0	0	0	0	0	0	0	0	0	0
357	non school	1	f	50	mother	mother	1	10	1	PRIMAIRE	1	0		1	1	GHESKIO	1	0		0	0	0	0	0	0	0	0	0		1	0	1	1	2	0	0	0	0	0	0	0	0	0	0		0
358	non school	1	f	35	neighbor, female	accompagnateur	1	11	1	PRIMAIRE	1	0		1	1	GHESKIO	0			0	0	0	0	0	0	0	0	0		1	0	1	1	2	0	0	0	0	0	0	0	0	0	0
359	non school	1	f	39	mother	mother	1	14	1	SECONDAIRE	1	1	0	1	1	GHESKIO	0			0	0	0	0	0	0	0	0	0		1	0	1	1	2	0	0	0	0	0	0	0	0	0	0		0
360	non school	0	f	35	mother	mother	1	13	0	PRIMAIRE	1	0		1	1	GHESKIO	0			0	0	0	0	0	0	0	0	0		1	0	1	1	2	0	0	0	0	0	0	0	0	0	0		0
361	non school	1	m	38	father	father	1	11	1	PRIMAIRE	1	0		1	1	GHESKIO	0			0	0	0	0	0	0	0	0	0		1	0	1	1	2	0	0	0	0	0	0	0	0	0	0		0
362	non school	1	f	49	mother	mother	1	13	1	SECONDAIRE	1	1	0	1	1	GHESKIO	0			0	0	0	0	0	0	0	0	0		1	0	1	1	2	0	0	0	0	0	0	0	0	0	0		0
363	non school	1	f	40	mother's friend, female	accompagnateur	1	12	1	SECONDAIRE	1	1	0	1	1	GHESKIO	1	0		0	0	0	0	0	0	0	0	0		1	0	1	1	2	0	0	0	0	0	0	0	0	0	0		0
364	non school	1	f	22	godmother	sponsor	1	11	0	PRIMAIRE	1	1	0	1	1	GHESKIO	0			0	0	0	0	0	0	0	0	0		1	0	1	1	2	0	0	0	0	0	0	0	0	0	0		0
365	non school	1	f	29	neighbor, female	accompagnateur	1	11	0	PRIMAIRE	1	0		1	1	GHESKIO	1	1	1	1	0	0	0	0	0	0	0	0	0	1	0	1	1	2	0	0	0	0	0	0	0	0	0	0		0
366	non school	1	f	32	mother	mother	1	11	0	PRIMAIRE	1	0		1	1	GHESKIO	0			0	0	0	0	0	0	0	0	0		1	0	1	1	2	0	0	0	0	0	0	0	0	0	0		0
367	non school	1	f	32	mother	mother	1	13	0	PRIMAIRE	1	0		1	1	GHESKIO	0			0	0	0	0	0	0	0	0	0		1	0	1	1	2	0	0	0	0	0	0	0	0	0	0		0
368	non school	1	f	32	neighbor, female	accompagnateur	1	12	1	PRIMAIRE	1	0		1	1	GHESKIO	1	1	1	1	0	0	0	0	0	0	0	0	0	1	0	1	1	2	1	1		0	0	0	0	0	0	0		0
369	non school	1	f	21	older sister	older sibling	1	11	1	PRIMAIRE	1	0		1	1	GHESKIO	0			0	0	0	0	0	0	0	0	0		1	0	1	1	2	0	0	0	0	0	0	0	0	0	0		0
370	non school	1	f	21	neighbor, female	accompagnateur	1	10	0	PRIMAIRE	1	0		1	1	GHESKIO	0			0	0	0	0	0	0	0	0	0		1	0	1	1	2	0	0	0	0	0	0	0	0	0	0		0
371	non school	1	f	35	mother	mother	1	12	1	PRIMAIRE	1	1	0	1	1	GHESKIO	1	0		0	0	0	0	0	0	0	0	0		1	0	1	1	2	0	0	0	0	0	0	0	0	0	0		0
372	non school	0	m	63	father	father	1	14	0	SECONDAIRE	1	1	0	1	1	GHESKIO	0			0	0	0	0	0	0	0	0	0						1												1
373	non school	0	m	21	older brother	older sibling	1	14	1	SECONDAIRE	1	1	0	1	1	GHESKIO	0			0	0	0	0	0	0	0	0	0		1	0	1	1	2	0	0	0	0	0	0	0	0	0	0		0
374	non school	1	f	42	mother	mother	1	10	1	PRIMAIRE	1	0		1	1	GHESKIO	0			0	0	0	0	0	0	0	0	0		1	0	1	1	2	0	0	0	0	0	0	0	0	0	0		0
375	non school	1	f	19	aunt	extended family	1	13	1	PRIMAIRE	1	1	0	1	1	GHESKIO	0			0	0	0	0	0	0	0	0	0						1												0
376	non school	1	m	42	father	father	1	14	1	SECONDAIRE	1	0		1	1	GHESKIO	1	0		0	0	0	0	0	0	0	0	0		1	0	1	1	2	0	0	0	0	0	0	0	0	0	0		0
377	non school	1	f	36	mother	mother	1	13	1	PRIMAIRE	1	0		1	1	GHESKIO	1	0		0	0	0	0	0	0	0	0	0		1	0	1	1	2	0	0	0	0	0	0	0	0	0	0		0
378	non school	0	f	20	aunt	extended family	1	11	1	PRIMAIRE	1	0		1	1	GHESKIO	0			0	0	0	0	0	0	0	0	0		1	0	1	1	2	0	0	0	0	0	0	0	0	0	0		0
379	non school	1	m	28	neighbor, male	accompagnateur	1	11	1	PRIMAIRE	1	0		1	1	GHESKIO	0			0	0	0	0	0	0	0	0	0		1	0	1	1	2	0	0	0	0	0	0	0	0	0	0		0
380	non school	0	f	52	mother	mother	1	14	0	PRIMAIRE	1	1	0	1	1	GHESKIO	1	0		0	0	0	0	0	0	0	0	0		1	0	1	1	2	0	0	0	0	0	0	0	0	0	0		0
381	non school	1	f	36	mother	mother	1	10	1	PRIMAIRE	1	0		1	1	GHESKIO	1	0		0	0	0	0	0	0	0	0	0		1	0	1	1	2	0	0	0	0	0	0	0	0	0	0		0
382	non school	0	f	35	cousin, female	extended family	1	14	1	SECONDAIRE	1	1	0	1	1	GHESKIO	1	1	5	0	0	0	0	1	0	0	0	0	0	1	0	1	1	2	0	0	0	0	0	0	0	0	0	0		0
383	non school	0	f	41	mother	mother	1	11	1	PRIMAIRE	1	0		1	1	GHESKIO	1	0		0	0	0	0	0	0	0	0	0		1	0	1	1	2	0	0	0	0	0	0	0	0	0	0
384	non school	0	f	31	mother	mother	1	11	0	PRIMAIRE	1	1	0	1	1	GHESKIO	0			0	0	0	0	0	0	0	0	0		1	0	1	1	2	0	0	0	0	0	0	0	0	0	0
385	non school	0	f	43	mother	mother	1	11	0	PRIMAIRE	1	0		1	1	GHESKIO	0			0	0	0	0	0	0	0	0	0		1	0	1	1	2	0	0	0	0	0	0	0	0	0	0		0
386	non school	0	f	40	mother	mother	1	13	0	SECONDAIRE	1	0		1	1	GHESKIO	0			0	0	0	0	0	0	0	0	0		1	0	1	1	2	0	0	0	0	0	0	0	0	0	0
387	non school	0	f	36	mother	mother	1	11	1	PRIMAIRE	1	1	0	1	1	GHESKIO	0			0	0	0	0	0	0	0	0	0		1	0	1	1	2	0	0	0	0	0	0	0	0	0	0		0
388	non school	0	f	30	mother	mother	1	11	1	PRIMAIRE	1	1	0	1	1	GHESKIO	0			0	0	0	0	0	0	0	0	0						1
389	non school	0	f	41	mother	mother	1	12	0	SECONDAIRE	1	0		1	1	GHESKIO	0			0	0	0	0	0	0	0	0	0		1	0	1	1	2	0	0	0	0	0	0	0	0	0	0
390	non school	0	f	31	mother	mother	1	11	0	PRIMAIRE	1	0		1	1	GHESKIO	0			0	0	0	0	0	0	0	0	0		1	0	1	1	2	0	0	0	0	0	0	0	0	0	0
391	non school	0	f	31	aunt	extended family	1	10	0	PRIMAIRE	1	0		1	1	GHESKIO	0			0	0	0	0	0	0	0	0	0		1	0	1	1	2	0	0	0	0	0	0	0	0	0	0		0
392	non school	0	f	34	neighbor, female	accompagnateur	1	10	0	PRIMAIRE	1	0		1	1	GHESKIO	0			0	0	0	0	0	0	0	0	0		1	0	1	1	2	0	0	0	0	0	0	0	0	0	0
393	non school	0	f	20	cousin, female	extended family	1	10	1	PRIMAIRE	1	0		1	1	GHESKIO	0			0	0	0	0	0	0	0	0	0		1	0	1	1	2	0	0	0	0	0	0	0	0	0	0
394	non school	0	f	34	mother	mother	1	12	0	PRIMAIRE	1	1	0	1	1	GHESKIO	0			0	0	0	0	0	0	0	0	0		1	0	1	1	2	0	0	0	0	0	0	0	0	0	0
395	non school	1	f	30	mother	mother	1	11	0	PRIMAIRE	1	0		1	1	GHESKIO	0			0	0	0	0	0	0	0	0	0		1	0	1	1	2	0	0	0	0	0	0	0	0	0	0
396	non school	0	f	22	aunt	extended family	1	10	0	PRIMAIRE	1	0		1	1	GHESKIO	0			0	0	0	0	0	0	0	0	0		1	0	1	1	2	1	0	0	0	0	0	0	0	0	0
397	non school	0	f	24	older sister	older sibling	1	13	1	PRIMAIRE	1	1	0	1	1	GHESKIO	0			0	0	0	0	0	0	0	0	0		1	0	1	1	2	0	0	0	0	0	0	0	0	0	0		0
398	non school	0	f	24	neighbor, female	accompagnateur	1	10	0	PRIMAIRE	1	0		1	1	GHESKIO	0			0	0	0	0	0	0	0	0	0		1	0	1	1	2	0	0	0	0	0	0	0	0	0	0
399	non school	0	f	19	older sister	older sibling	1	12	0	PRIMAIRE	1	0		1	1	GHESKIO	0			0	0	0	0	0	0	0	0	0		1	0	1	1	2	0	0	0	0	0	0	0	0	0	0		0
400	non school	0	f	38	mother	mother	1	13	0	PRIMAIRE	1	0		1	1	GHESKIO	0			0	0	0	0	0	0	0	0	0		1	0	1	1	2	0	0	0	0	0	0	0	0	0	0
401	non school	0	f	18	older sister	older sibling	1	12	0	PRIMAIRE	1	1	0	1	1	GHESKIO	0			0	0	0	0	0	0	0	0	0		1	0	1	1	2	0	0	0	0	0	0	0	0	0	0
402	non school	0	f	33	mother	mother	1	11	0	PRIMAIRE	1	0		1	1	GHESKIO	0			0	0	0	0	0	0	0	0	0		1	0	1	1	2	0	0	0	0	0	0	0	0	0	0
403	non school	0	f	33	mother	mother	1	13	0	PRIMAIRE	1	1	0	1	1	GHESKIO	0			0	0	0	0	0	0	0	0	0		1	0	1	1	2	1	0	0	0	0	0	0	0	0	0
404	non school	0	f	37	mother	mother	1	13	0	SECONDAIRE	1	1	0	1	1	GHESKIO	0			0	0	0	0	0	0	0	0	0		1	0	1	1	2	0	0	0	0	0	0	0	0	0	0		0
405	non school	0	f	33	neighbor, female	accompagnateur	1	13	0	SECONDAIRE	1	1	0	1	1	GHESKIO	0			0	0	0	0	0	0	0	0	0		1	0	1	1	2	0	0	0	0	0	0	0	0	0	0
406	non school	0	f	33	neighbor, female	accompagnateur	1	13	0	SECONDAIRE	1	1	0	1	1	GHESKIO	0			0	0	0	0	0	0	0	0	0		1	0	1	1	2	0	0	0	0	0	0	0	0	0	0
407	non school	1	f	48	mother	mother	1	11	1	SECONDAIRE	1	0		1	1	GHESKIO	0			0	0	0	0	0	0	0	0	0		1	0	1	1	2	0	0	0	0	0	0	0	0	0	0
408	non school	1	f	31	mother	mother	1	10	0	PRIMAIRE	1	0		1	1	GHESKIO	0			0	0	0	0	0	0	0	0	0		1	0	1	1	2	0	0	0	0	0	0	0	0	0	0
409	non school	1	f	35	mother	mother	1	10	1	PRIMAIRE	1	0		1	1	GHESKIO	0			0	0	0	0	0	0	0	0	0		1	0	1	1	2	0	0	0	0	0	0	0	0	0	0
410	non school	1	f	45	mother	mother	1	14	1	SECONDAIRE	1	1	0	1	1	GHESKIO	0			0	0	0	0	0	0	0	0	0		1	0	1	1	2	0	0	0	0	0	0	0	0	0	0
411	non school	1	f	52	neighbor, female	accompagnateur	1	10	0	PRIMAIRE	1	0		1	1	GHESKIO	1	0		0	0	0	0	0	0	0	0	0		1	0	1	1	2	0	0	0	0	0	0	0	0	0	0
412	non school	1	f	33	neighbor, female	accompagnateur	1	14	1	SECONDAIRE	1	1	0	1	1	GHESKIO	0			0	0	0	0	0	0	0	0	0		1	0	1	1	2	0	0	0	0	0	0	0	0	0	0		0
413	non school	1	f	44	neighbor, female	accompagnateur	1	12	0	PRIMAIRE	1	1	0	1	1	GHESKIO	1	0		0	0	0	0	0	0	0	0	0		1	0	1	0	1	0	0	0	0	0	0	0	0	0	0
414	non school	1	f	48	mother	mother	1	11	0	PRIMAIRE	1	0		1	1	GHESKIO	0			0	0	0	0	0	0	0	0	0		1	0	1	1	2	0	0	0	0	0	0	0	0	0	0
415	non school	1	f	38	mother	mother	1	12	0	PRIMAIRE	1	0		1	1	GHESKIO	0			0	0	0	0	0	0	0	0	0		1	0	1	1	2	0	0	0	0	0	0	0	0	0	0		0
416	non school	1	f	38	neighbor, female	accompagnateur	1	12	0	PRIMAIRE	1	1	0	1	1	GHESKIO	0			0	0	0	0	0	0	0	0	0		1	0	1	1	2	0	0	0	0	0	0	0	0	0	0
417	non school	1	f	38	mother	mother	1	14	0	SECONDAIRE	1	1	0	1	1	GHESKIO	0			0	0	0	0	0	0	0	0	0		1	0	1	0	1	0	0	0	0	0	0	0	0	0	0		0
418	non school	1	f	33	mother	mother	1	10	0	PRIMAIRE	1	0		1	1	GHESKIO	0			0	0	0	0	0	0	0	0	0		1	0	1	1	2	0	0	0	0	0	0	0	0	0	0
419	non school	1	f	33	aunt	extended family	1	11	0	PRIMAIRE	1	0		1	1	GHESKIO	0			0	0	0	0	0	0	0	0	0		1	0	1	1	2	0	0	0	0	0	0	0	0	0	0
420	non school	0	f	38	neighbor, female	accompagnateur	1	12	0	PRIMAIRE	1	1	0	1	1	GHESKIO	0			0	0	0	0	0	0	0	0	0		1	0	1	1	2	0	0	0	0	0	0	0	0	0	0
421	non school	0	f	38	mother	mother	1	11	0	PRIMAIRE	1	0		1	1	GHESKIO	1	0		0	0	0	0	0	0	0	0	0		1	0	1	1	2	0	0	0	0	0	0	0	0	0	0
422	non school	0	f	26	aunt	extended family	1	12	0	PRIMAIRE	1	1	0	1	1	GHESKIO	1	0		0	0	0	0	0	0	0	0	0		1	0	1	1	2	0	0	0	0	0	0	0	0	0	0
423	non school	1	f	42	mother	mother	1	11	0	PRIMAIRE	1	0		1	1	GHESKIO	0			0	0	0	0	0	0	0	0	0		1	0	1	1	2	1	0	0	0	0	0	0	0	0	0
424	non school	0	f	35	mother	mother	1	14	0	PRIMAIRE	1	1	0	1	1	GHESKIO	1	0		0	0	0	0	0	0	0	0	0		1	0	1	1	2	0	0	0	0	0	0	0	0	0	0		0
425	non school	0	f	32	neighbor, female	accompagnateur	1	13	0	PRIMAIRE	1	1	0	1	1	GHESKIO	1	0		0	0	0	0	0	0	0	0	0		1	0	1	1	2	0	0	0	0	0	0	0	0	0	0
426	non school	0	f	19	cousin, female	extended family	1	12	0	PRIMAIRE	1	0		1	1	GHESKIO	0			0	0	0	0	0	0	0	0	0		1	0	1	1	2	0	0	0	0	0	0	0	0	0	0
427	non school	0	f	42	older sister	older sibling	1	14	0	SECONDAIRE	1	1	0	1	1	GHESKIO	1	0		0	0	0	0	0	0	0	0	0		1	0	1	1	2	0	0	0	0	0	0	0	0	0	0
428	non school	0	f	30	neighbor, female	accompagnateur	1	13	0	PRIMAIRE	1	1	0	1	1	GHESKIO	1	0		0	0	0	0	0	0	0	0	0						1
429	non school	0	f	28	aunt	extended family	1	11	0	PRIMAIRE	1	0		1	1	GHESKIO	0			0	0	0	0	0	0	0	0	0		1	0	1	1	2	0	0	0	0	0	0	0	0	0	0
430	non school	1	f	24	aunt	extended family	1	12	0	PRIMAIRE	1	0		1	1	GHESKIO	1	0		0	0	0	0	0	0	0	0	0		1	0	1	1	2	0	0	0	0	0	0	0	0	0	0		0
431	non school	0	f	30	aunt	extended family	1	12	0	PRIMAIRE	1	0		1	1	GHESKIO	1	0		0	0	0	0	0	0	0	0	0		1	0	1	1	2	0	0	0	0	0	0	0	0	0	0
432	non school	0	f	19	neighbor, female	accompagnateur	1	10	0	PRIMAIRE	1	0		1	1	GHESKIO	0			0	0	0	0	0	0	0	0	0		1	0	1	1	2	0	0	0	0	0	0	0	0	0	0
433	non school	0	f	31	mother	mother	1	11	0	PRIMAIRE	1	0		1	1	GHESKIO	1	0		0	0	0	0	0	0	0	0	0		1	0	1	1	2	1	0	0	0	0	0	0	0	0	0		0
434	non school	0	f	44	mother	mother	1	10	1	PRIMAIRE	1	0		1	1	GHESKIO	0			0	0	0	0	0	0	0	0	0		1	0	1	1	2	0	0	0	0	0	0	0	0	0	0
435	non school	0	f	21	neighbor, female	accompagnateur	1	14	1	PRIMAIRE	1	1	0	1	1	GHESKIO	0			0	0	0	0	0	0	0	0	0		1	0	1	1	2	0	0	0	0	0	0	0	0	0	0		0
436	non school	0	f	22	neighbor, female	accompagnateur	1	14	0	PRIMAIRE	1	1	0	1	1	GHESKIO	1	0		0	0	0	0	0	0	0	0	0		1	0	1	1	2	0	0	0	0	0	0	0	0	0	0		0
437	non school	0	f	44	mother	mother	1	14	1	SECONDAIRE	1	1	0	1	1	GHESKIO	1	0		0	0	0	0	0	0	0	0	0		1	0	1	1	2	0	0	0	0	0	0	0	0	0	0
438	non school	0	f	22	neighbor, female	accompagnateur	1	13	0	PRIMAIRE	1	1	0	1	1	GHESKIO	1	0		0	0	0	0	0	0	0	0	0		1	0	1	1	2	0	0	0	0	0	0	0	0	0	0
439	non school	0	f	30	mother	mother	1	12	0	PRIMAIRE	1	0		1	1	GHESKIO	1	0		0	0	0	0	0	0	0	0	0		1	0	1	1	2	0	0	0	0	0	0	0	0	0	0
440	non school	0	f	44	neighbor, female	accompagnateur	1	10	0	PRIMAIRE	1	0		1	1	GHESKIO	0			0	0	0	0	0	0	0	0	0		1	0	1	1	2	0	0	0	0	0	0	0	0	0	0
441	non school	0	f	26	aunt	extended family	1	12	0	SECONDAIRE	1	1	0	1	1	GHESKIO	0			0	0	0	0	0	0	0	0	0		1	0	1	1	2	0	0	0	0	0	0	0	0	0	0
442	non school	0	f	38	mother	mother	1	11	1	PRIMAIRE	1	0		1	1	GHESKIO	1	0		0	0	0	0	0	0	0	0	0		1	0	1	1	2	0	0	0	0	0	0	0	0	0	0
443	non school	1	f	37	mother	mother	1	12	0	PRIMAIRE	1	0		1	1	GHESKIO	1	0		0	0	0	0	0	0	0	0	0		1	0	1	1	2	0	0	0	0	0	0	0	0	0	0
444	non school	0	m	27	neighbor, male	accompagnateur	1	10	0	PRIMAIRE	1	0		1	1	GHESKIO	0			0	0	0	0	0	0	0	0	0		1	0	1	1	2	0	0	0	0	0	0	0	0	0	0
445	non school	0	f	31	neighbor, female	accompagnateur	1	10	0	PRIMAIRE	1	0		1	1	GHESKIO	1	0		0	0	0	0	0	0	0	0	0		1	0	1	1	2	0	0	0	0	0	0	0	0	0	0
446	non school	0	f	52	grandmother	extended family	1	11	1	PRIMAIRE	1	0		1	1	GHESKIO	1	0		0	0	0	0	0	0	0	0	0		1	0	1	1	2	0	0	0	0	0	0	0	0	0	0
447	non school	0	f	27	cousin, female	extended family	1	10	0	PRIMAIRE	1	0		1	1	GHESKIO	1	0		0	0	0	0	0	0	0	0	0		1	0	1	1	2	0	0	0	0	0	0	0	0	0	0
448	non school	0	f	36	accompagnateur, female	accompagnateur	1	14	0	PRIMAIRE	1	1	0	1	1	GHESKIO	1	0		0	0	0	0	0	0	0	0	0		1	0	1	1	2	0	0	0	0	0	0	0	0	0	0
449	non school	0	f	52	neighbor, female	accompagnateur	1	10	0	PRIMAIRE	1	0		1	1	GHESKIO	1	0		0	0	0	0	0	0	0	0	0		1	0	1	1	2	0	0	0	0	0	0	0	0	0	0
450	non school	0	f	31	mother	mother	1	12	0	PRIMAIRE	1	0		1	1	GHESKIO	1	1	1	1	0	0	0	0	0	0	0	0	0	1	0	1	1	2	0	0	0	0	0	0	0	0	0	0
451	non school	0	f	52	neighbor, female	accompagnateur	1	10	0	PRIMAIRE	1	0		1	1	GHESKIO	1	0		0	0	0	0	0	0	0	0	0		1	0	1	1	2	0	0	0	0	0	0	0	0	0	0
452	non school	1	f	24	cousin, female	extended family	1	14	0	PRIMAIRE	1	1	0	1	1	GHESKIO	0			0	0	0	0	0	0	0	0	0		1	0	1	1	2	0	0	0	0	0	0	0	0	0	0
453	non school	0	f	27	neighbor, female	accompagnateur	1	14	0	PRIMAIRE	1	1	0	1	1	GHESKIO	1	0		0	0	0	0	0	0	0	0	0		1	0	1	1	2	0	0	0	0	0	0	0	0	0	0
454	non school	1	f	36	aunt	extended family	1	11	1	PRIMAIRE	1	1	0	1	1	GHESKIO	0			0	0	0	0	0	0	0	0	0		1	0	1	1	2	0	0	0	0	0	0	0	0	0	0
455	non school	2	f	44	mother	mother	1	14	1	SECONDAIRE	1	1	0	1	1	GHESKIO	1	0		0	0	0	0	0	0	0	0	0		1	0	1	1	2	0	0	0	0	0	0	0	0	0	0		0
456	non school	1	f	36	mother	mother	1	12	1	PRIMAIRE	1	1	0	1	1	GHESKIO	0			0	0	0	0	0	0	0	0	0		1	0	1	1	2	0	0	0	0	0	0	0	0	0	0
457	non school	1	f	32	mother	mother	1	10	0	PRIMAIRE	1	0		1	1	GHESKIO	1	0		0	0	0	0	0	0	0	0	0		1	0	1	1	2	0	0	0	0	0	0	0	0	0	0
458	non school	1	f	32	mother	mother	1	14	0	SECONDAIRE	1	1	0	1	1	GHESKIO	1	0		0	0	0	0	0	0	0	0	0		1	0	1	1	2	0	0	0	0	0	0	0	0	0	0
459	non school	1	f	20	older sister	older sibling	1	10	0	PRIMAIRE	1	1	0	1	1	GHESKIO	1	0		0	0	0	0	0	0	0	0	0		1	0	1	1	2	0	0	0	0	0	0	0	0	0	0
460	non school	1	f	30	mother	mother	1	10	1	PRIMAIRE	1	0		1	1	GHESKIO	0			0	0	0	0	0	0	0	0	0		1	0	1	1	2	1	0	0	0	0	0	0	0	0	0
461	non school	1	f	25	cousin, female	extended family	1	13	0	PRIMAIRE	1	1	0	1	1	GHESKIO	1	0		0	0	0	0	0	0	0	0	0		1	0	1	1	2	0	0	0	0	0	0	0	0	0	0
462	non school	1	f	30	mother	mother	1	12	0	PRIMAIRE	1	1	0	1	1	GHESKIO	0			0	0	0	0	0	0	0	0	0		1	0	1	1	2	1	0	0	0	0	0	0	0	0	0
463	non school	0	m	38	uncle	extended family	1	14	0	SECONDAIRE	1	1	0	1	1	GHESKIO	0			0	0	0	0	0	0	0	0	0		1	0	1	1	2	0	0	0	0	0	0	0	0	0	0
464	non school	1	f	42	mother	mother	1	12	0	PRIMAIRE	1	0		1	1	GHESKIO	1	0		0	0	0	0	0	0	0	0	0		1	0	1	1	2	0	0	0	0	0	0	0	0	0	0
465	non school	1	f	43	neighbor, female	accompagnateur	1	13	0	SECONDAIRE	1	1	0	1	1	GHESKIO	1	0		0	0	0	0	0	0	0	0	0		1	0	1	1	2	0	0	0	0	0	0	0	0	0	0
466	non school	1	f	29	cousin, female	extended family	1	10	0	PRIMAIRE	1	0		1	1	GHESKIO	1	0		0	0	0	0	0	0	0	0	0						1
467	non school	1	f	51	mother	mother	1	12	1	PRIMAIRE	1	1	0	1	1	GHESKIO	1	0		0	0	0	0	0	0	0	0	0		1	0	1	1	2	0	0	0	0	0	0	0	0	0	0
468	non school	1	f	44	mother	mother	1	10	1	PRIMAIRE	1	0		1	1	GHESKIO	0			0	0	0	0	0	0	0	0	0		1	0	1	1	2	0	0	0	0	0	0	0	0	0	0		0
469	non school	0	f	34	neighbor, female	accompagnateur	1	10	0	PRIMAIRE	1	0		1	1	GHESKIO	1	0		0	0	0	0	0	0	0	0	0		1	0	1	1	2	0	0	0	0	0	0	0	0	0	0
470	non school	0	f	32	neighbor, female	accompagnateur	1	10	0	PRIMAIRE	1	0		1	1	GHESKIO	1	0		0	0	0	0	0	0	0	0	0		1	0	1	1	2	0	0	0	0	0	0	0	0	0	0		0
471	non school	0	f	19	neighbor, female	accompagnateur	1	14	1	SECONDAIRE	1	1	0	1	1	GHESKIO	1	0		0	0	0	0	0	0	0	0	0		1	0	1	1	2	0	0	0	0	0	0	0	0	0	0
472	non school	1	f	31	godmother	sponsor	1	12	0	PRIMAIRE	1	1	0	1	1	GHESKIO	1	0		0	0	0	0	0	0	0	0	0		1	0	1	1	2	0	0	0	0	0	0	0	0	0	0
473	non school	0	f	38	aunt	extended family	1	10	0	PRIMAIRE	1	1	0	1	1	GHESKIO	0			0	0	0	0	0	0	0	0	0		1	0	1	1	2	0	0	0	0	0	0	0	0	0	0		0
474	non school	1	f	35	mother	mother	1	13	0	PRIMAIRE	1	0		1	1	GHESKIO	1	0		0	0	0	0	0	0	0	0	0		1	0	1	1	2	0	0	0	0	0	0	0	0	0	0
475	non school	1	f	42	mother	mother	1	10	0	PRIMAIRE	1	0		1	1	GHESKIO	1	0		0	0	0	0	0	0	0	0	0		1	0	1	1	2	0	0	0	0	0	0	0	0	0	0
476	non school	1	f	41	mother	mother	1	13	0	SECONDAIRE	1	0		1	1	GHESKIO	0			0	0	0	0	0	0	0	0	0		1	0	1	1	2	0	0	0	0	0	0	0	0	0	0
477	non school	0	f	38	mother	mother	1	13	0	SECONDAIRE	1	1	0	1	1	GHESKIO	1	0		0	0	0	0	0	0	0	0	0		1	0	1	1	2	0	0	0	0	0	0	0	0	0	0
478	non school	0	m	56	neighbor, male	accompagnateur	1	12	1	PRIMAIRE	1	1	0	1	1	GHESKIO	1	0		0	0	0	0	0	0	0	0	0		1	0	1	1	2	0	0	0	0	0	0	0	0	0	0
479	non school	0	m	56	father	father	1	11	0	PRIMAIRE	1	0		1	1	GHESKIO	1	0		0	0	0	0	0	0	0	0	0		1	0	1	1	2	0	0	0	0	0	0	0	0	0	0
480	non school	0	m	56	father	father	1	14	1	PRIMAIRE	1	0		1	1	GHESKIO	0			0	0	0	0	0	0	0	0	0		1	0	1	1	2	0	0	0	0	0	0	0	0	0	0		0
481	non school	0	f	19	aunt	extended family	1	12	0	PRIMAIRE	1	1	0	1	1	GHESKIO	1	0		0	0	0	0	0	0	0	0	0		1	0	1	1	2	0	0	0	0	0	0	0	0	0	0
482	non school	0	f	19	cousin, female	extended family	1	12	1	PRIMAIRE	1	1	0	1	1	GHESKIO	1	0		0	0	0	0	0	0	0	0	0		1	0	1	1	2	0	0	0	0	0	0	0	0	0	0
483	non school	0	m	52	uncle	extended family	1	13	1	PRIMAIRE	1	1	0	1	1	GHESKIO	1	0		0	0	0	0	0	0	0	0	0		1	0	1	1	2	0	0	0	0	0	0	0	0	0	0
484	non school	0	f	29	neighbor, female	accompagnateur	1	13	0	SECONDAIRE	1	1	0	1	1	GHESKIO	1	0		0	0	0	0	0	0	0	0	0		1	0	1	1	2	1	0	0	0	0	0	0	0	0	0		0
485	non school	0	f	53	older sister	older sibling	1	14	0	SECONDAIRE	1	1	0	1	1	GHESKIO	1	0		0	0	0	0	0	0	0	0	0		1	0	1	1	2	0	0	0	0	0	0	0	0	0	0
486	non school	0	f	22	cousin, female	extended family	1	12	1	PRIMAIRE	1	1	0	1	1	GHESKIO	0			0	0	0	0	0	0	0	0	0		1	0	1	1	2	0	0	0	0	0	0	0	0	0	0
487	non school	0	f	22	aunt	extended family	1	10	0	PRIMAIRE	1	0		1	1	GHESKIO	0			0	0	0	0	0	0	0	0	0						1
488	non school	1	f	30	neighbor, female	accompagnateur	1	11	1	PRIMAIRE	1	0		1	1	GHESKIO	0			0	0	0	0	0	0	0	0	0		1	0	1	1	2	1	0	0	0	0	0	0	0	0	0
489	non school	0	m	46	father	father	1	13	0	PRIMAIRE	1	0		1	1	GHESKIO	1	0		0	0	0	0	0	0	0	0	0		1	0	1	1	2	0	0	0	0	0	0	0	0	0	0
490	non school	0	f	32	mother	mother	1	10	0	PRIMAIRE	1	0		1	1	GHESKIO	1	0		0	0	0	0	0	0	0	0	0		1	0	1	1	2	0	0	0	0	0	0	0	0	0	0
491	non school	0	f	36	mother	mother	1	11	1	PRIMAIRE	1	0		1	1	GHESKIO	0			0	0	0	0	0	0	0	0	0		1	0	1	1	2	0	0	0	0	0	0	0	0	0	0
492	non school	0	f	29	mother	mother	1	12	0	PRIMAIRE	1	0		1	1	GHESKIO	1	0		0	0	0	0	0	0	0	0	0		1	0	1	1	2	0	0	0	0	0	0	0	0	0	0		0
493	non school	0	f	39	mother	mother	1	10	0	PRIMAIRE	1	0		1	1	GHESKIO	1	0		0	0	0	0	0	0	0	0	0		1	0	1	1	2	0	0	0	0	0	0	0	0	0	0
494	non school	0	f	39	mother in law	extended family	1	10	0	PRIMAIRE	1	0		1	1	GHESKIO	1	0		0	0	0	0	0	0	0	0	0		1	0	1	1	2	0	0	0	0	0	0	0	0	0	0
495	non school	0	f	50	grandmother	extended family	1	10	1	PRIMAIRE	1	0		1	1	GHESKIO	1	0		0	0	0	0	0	0	0	0	0		1	0	1	1	2	0	0	0	0	0	0	0	0	0	0
496	non school	1	f	32	mother in law	extended family	1	11	0	PRIMAIRE	1	0		1	1	GHESKIO	1	0		0	0	0	0	0	0	0	0	0		1	0	1	1	2	0	0	0	0	0	0	0	0	0	0
497	non school	1	f	31	mother	mother	1	14	0	SECONDAIRE	1	1	0	1	1	GHESKIO	1	0		0	0	0	0	0	0	0	0	0		1	0	1	1	2	0	0	0	0	0	0	0	0	0	0
498	non school	1	m	26	neighbor, male	accompagnateur	1	13	0	SECONDAIRE	1	0		1	1	GHESKIO	1	0		0	0	0	0	0	0	0	0	0		1	0	1	1	2	0	0	0	0	0	0	0	0	0	0		0
499	non school	1	m	26	uncle	extended family	1	11	0	PRIMAIRE	1	0		1	1	GHESKIO	1	0		0	0	0	0	0	0	0	0	0		1	0	1	1	2	0	0	0	0	0	0	0	0	0	0		0
500	non school	1	m	26	neighbor, male	accompagnateur	1	13	0	PRIMAIRE	1	1	0	1	1	GHESKIO	1	0		0	0	0	0	0	0	0	0	0		1	0	1	1	2	0	0	0	0	0	0	0	0	0	0
501	non school	0	f	20	older sister	older sibling	1	11	0	PRIMAIRE	1	0		1	1	GHESKIO	0			0	0	0	0	0	0	0	0	0		1	0	1	1	2	0	0	0	0	0	0	0	0	0	0
502	non school	0	f	32	mother	mother	1	10	0	PRIMAIRE	1	0		1	1	GHESKIO	1	0		0	0	0	0	0	0	0	0	0		1	0	1	1	2	0	0	0	0	0	0	0	0	0	0
503	non school	0	f	30	mother	mother	1	13	0	PRIMAIRE	1	1	0	1	1	GHESKIO	1	0		0	0	0	0	0	0	0	0	0		1	0	1	1	2	1	0	0	0	0	0	0	0	0	0
504	non school	0	f	32	mother	mother	1	10	0	PRIMAIRE	1	0		1	1	GHESKIO	1	1	5	0	0	0	0	1	0	0	0	0	0	1	0	1	1	2	0	0	0	0	0	0	0	0	0	0
505	non school	0	f	27	older sister	older sibling	1	13	0	PRIMAIRE	1	1	0	1	1	GHESKIO	1	0		0	0	0	0	0	0	0	0	0		1	0	1	1	2	0	0	0	0	0	0	0	0	0	0
506	non school	0	f	30	mother	mother	1	11	0	PRIMAIRE	1	0		1	1	GHESKIO	1	0		0	0	0	0	0	0	0	0	0		1	0	1	1	2	0	0	0	0	0	0	0	0	0	0
507	non school	1	f	20	neighbor, female	accompagnateur	1	11	0	PRIMAIRE	1	0		1	1	GHESKIO	1	0		0	0	0	0	0	0	0	0	0		1	0	1	1	2	0	0	0	0	0	0	0	0	0	0
508	non school	1	f	20	older sister	older sibling	1	11	0	PRIMAIRE	1	0		1	1	GHESKIO	1	0		0	0	0	0	0	0	0	0	0		1	0	1	1	2	0	0	0	0	0	0	0	0	0	0
509	non school	1	f	20	neighbor, female	accompagnateur	1	12	1	PRIMAIRE	1	0		1	1	GHESKIO	1	0		0	0	0	0	0	0	0	0	0		1	0	1	1	2	0	0	0	0	0	0	0	0	0	0
510	non school	1	f	20	older sister	older sibling	1	14	1	PRIMAIRE	1	1	0	1	1	GHESKIO	1	0		0	0	0	0	0	0	0	0	0		1	0	1	1	2	0	0	0	0	0	0	0	0	0	0
511	non school	0	f	24	godmother	sponsor	1	10	0	PRIMAIRE	1	0		1	1	GHESKIO	1	0		0	0	0	0	0	0	0	0	0		1	0	1	1	2	0	0	0	0	0	0	0	0	0	0
512	non school	1	f	38	mother	mother	1	11	0	PRIMAIRE	1	0		1	1	GHESKIO	1	0		0	0	0	0	0	0	0	0	0		1	0	1	1	2	0	0	0	0	0	0	0	0	0	0
513	non school	0	f	32	mother's friend, female	accompagnateur	1	10	0	PRIMAIRE	1	0		1	1	GHESKIO	1	0		0	0	0	0	0	0	0	0	0		1	0	1	1	2	0	0	0	0	0	0	0	0	0	0
514	non school	0	f	24	neighbor, female	accompagnateur	1	14	0	PRIMAIRE	1	0		1	1	GHESKIO	1	0		0	0	0	0	0	0	0	0	0		1	0	1	1	2	0	0	0	0	0	0	0	0	0	0
515	non school	0	f	32	cousin, female	extended family	1	12	0	PRIMAIRE	1	1	0	1	1	GHESKIO	1	0		0	0	0	0	0	0	0	0	0		1	0	1	1	2	0	0	0	0	0	0	0	0	0	0
516	non school	0	f	32	neighbor, female	accompagnateur	1	13	0	PRIMAIRE	1	1	0	1	1	GHESKIO	1	0		0	0	0	0	0	0	0	0	0		1	0	1	1	2	0	0	0	0	0	0	0	0	0	0
517	non school	1	f	19	older sister	older sibling	1	12	0	PRIMAIRE	1	0		1	1	GHESKIO	1	0		0	0	0	0	0	0	0	0	0		1	0	1	1	2	0	0	0	0	0	0	0	0	0	0
518	non school	0	f	32	aunt	extended family	1	13	0	PRIMAIRE	1	1	0	1	1	GHESKIO	1	0		0	0	0	0	0	0	0	0	0		1	0	1	1	2	0	0	0	0	0	0	0	0	0	0
519	non school	1	m	25	neighbor, male	accompagnateur	1	12	0	PRIMAIRE	1	0		1	1	GHESKIO	0			0	0	0	0	0	0	0	0	0		1	0	1	1	2	0	0	0	0	0	0	0	0	0	0
520	non school	1	f	19	cousin, female	extended family	1	11	0	PRIMAIRE	1	1	0	1	1	GHESKIO	1	0		0	0	0	0	0	0	0	0	0		1	0	1	1	2	0	0	0	0	0	0	0	0	0	0
521	non school	1	m	25	neighbor, male	accompagnateur	1	14	0	SECONDAIRE	1	1	0	1	1	GHESKIO	0			0	0	0	0	0	0	0	0	0		1	0	1	1	2	0	0	0	0	0	0	0	0	0	0
522	non school	1	f	19	goddaughter	sponsor	1	11	0	PRIMAIRE	1	0		1	1	GHESKIO	1	0		0	0	0	0	0	0	0	0	0		1	0	1	1	2	0	0	0	0	0	0	0	0	0	0
523	non school	1	f	36	mother	mother	1	13	0	PRIMAIRE	1	1	0	1	1	GHESKIO	1	0		0	0	0	0	0	0	0	0	0		1	0	1	1	2	0	0	0	0	0	0	0	0	0	0
524	non school	0	f	23	aunt	extended family	1	11	0	PRIMAIRE	1	0		1	1	GHESKIO	0			0	0	0	0	0	0	0	0	0		1	0	1	1	2	0	0	0	0	0	0	0	0	0	0
525	non school	1	f	36	neighbor, female	accompagnateur	1	14	0	PRIMAIRE	1	1	0	1	1	GHESKIO	1	0		0	0	0	0	0	0	0	0	0		1	0	1	1	2	0	0	0	0	0	0	0	0	0	0		0
526	non school	0	f	23	aunt	extended family	1	12	0	PRIMAIRE	1	1	0	1	1	GHESKIO	0			0	0	0	0	0	0	0	0	0		1	0	1	1	2	0	0	0	0	0	0	0	0	0	0
527	non school	0	f	21	older sister	older sibling	1	14	0	SECONDAIRE	1	1	0	1	1	GHESKIO	1	0		0	0	0	0	0	0	0	0	0		1	0	1	1	2	0	0	0	0	0	0	0	0	0	0
528	non school	0	f	34	aunt	extended family	1	12	0	PRIMAIRE	1	0		1	1	GHESKIO	1	0		0	0	0	0	0	0	0	0	0		1	0	1	1	2	1	0	0	0	0	0	0	0	0	0
529	non school	0	m	57	father	father	1	14	0	PRIMAIRE	1	1	0	1	1	GHESKIO	0			0	0	0	0	0	0	0	0	0		1	0	1	1	2	1	0	0	0	0	0	0	0	0	0		0
530	non school	0	m	48	neighbor, male	accompagnateur	1	10	0	PRIMAIRE	1	0		1	1	GHESKIO	0			0	0	0	0	0	0	0	0	0		1	0	1	1	2	0	0	0	0	0	0	0	0	0	0
531	non school	0	m	48	father	father	1	11	0	PRIMAIRE	1	0		1	1	GHESKIO	0			0	0	0	0	0	0	0	0	0		1	0	1	1	2	0	0	0	0	0	0	0	0	0	0
532	non school	0	m	48	neighbor, male	accompagnateur	1	13	0	PRIMAIRE	1	1	0	1	1	GHESKIO	0			0	0	0	0	0	0	0	0	0		1	0	1	1	2	0	0	0	0	0	0	0	0	0	0
533	non school	0	f	33	mother	mother	1	12	0	PRIMAIRE	1	0		1	1	GHESKIO	1	0		0	0	0	0	0	0	0	0	0		1	0	1	1	2	0	0	0	0	0	0	0	0	0	0
534	non school	0	m	48	neighbor, male	accompagnateur	1	11	0	PRIMAIRE	1	0		1	1	GHESKIO	1	0		0	0	0	0	0	0	0	0	0						1
535	non school	0	f	33	mother	mother	1	11	0	PRIMAIRE	1	0		1	1	GHESKIO	1	0		0	0	0	0	0	0	0	0	0		1	0	1	1	2	0	0	0	0	0	0	0	0	0	0
536	non school	0	m	48	uncle	extended family	1	14	0	SECONDAIRE	1	1	0	1	1	GHESKIO	0			0	0	0	0	0	0	0	0	0						1
537	non school	0	m	48	neighbor, male	accompagnateur	1	13	0	PRIMAIRE	1	1	0	1	1	GHESKIO	0			0	0	0	0	0	0	0	0	0		1	0	1	1	2	0	0	0	0	0	0	0	0	0	0
538	non school	1	f	27	older sister	older sibling	1	13	0	PRIMAIRE	1	1	0	1	1	GHESKIO	1	0		0	0	0	0	0	0	0	0	0		1	0	1	1	2	0	0	0	0	0	0	0	0	0	0
539	non school	0	m	19	nephew	extended family	1	13	0	PRIMAIRE	1	1	0	1	1	GHESKIO	1	0		0	0	0	0	0	0	0	0	0		1	0	1	1	2	0	0	0	0	0	0	0	0	0	0
540	non school	0	m	19	neighbor, male	accompagnateur	1	13	0	SECONDAIRE	1	1	0	1	1	GHESKIO	1	0		0	0	0	0	0	0	0	0	0		1	0	1	1	2	0	0	0	0	0	0	0	0	0	0
541	non school	0	m	19	older brother	older sibling	1	12	0	PRIMAIRE	1	1	0	1	1	GHESKIO	1	0		0	0	0	0	0	0	0	0	0		1	0	1	1	2	0	0	0	0	0	0	0	0	0	0
542	non school	0	m	22	neighbor, male	accompagnateur	1	10	1	PRIMAIRE	1	0		1	1	GHESKIO	0			0	0	0	0	0	0	0	0	0		1	0	1	1	2	0	0	0	0	0	0	0	0	0	0
543	non school	0	f	58	grandmother	extended family	1	12	0	PRIMAIRE	1	0		1	1	GHESKIO	1	0		0	0	0	0	0	0	0	0	0		1	0	1	1	2	0	0	0	0	0	0	0	0	0	0
544	non school	0	f	25	aunt	extended family	1	10	0	PRIMAIRE	1	0		1	1	GHESKIO	1	0		0	0	0	0	0	0	0	0	0		1	0	1	1	2	0	0	0	0	0	0	0	0	0	0
545	non school	0	f	50	mother	mother	1	11	1	PRIMAIRE	1	0		1	1	GHESKIO	0			0	0	0	0	0	0	0	0	0		1	0	1	1	2	0	0	0	0	0	0	0	0	0	0
546	non school	1	f	46	mother	mother	1	12	1	SECONDAIRE	1	0		1	1	GHESKIO	0			0	0	0	0	0	0	0	0	0		1	0	1	1	2	0	0	0	0	0	0	0	0	0	0		0
547	non school	0	f	27	older sister	older sibling	1	13	0	PRIMAIRE	1	1	0	1	1	GHESKIO	1	0		0	0	0	0	0	0	0	0	0		1	0	1	1	2	0	0	0	0	0	0	0	0	0	0		0
548	non school	0	f	36	mother	mother	1	11	0	PRIMAIRE	1	0		1	1	GHESKIO	0			0	0	0	0	0	0	0	0	0		1	0	1	1	2	0	0	0	0	0	0	0	0	0	0
549	non school	0	f	40	mother	mother	1	12	1	PRIMAIRE	1	0		1	1	GHESKIO	0			0	0	0	0	0	0	0	0	0		1	0	1	1	2	0	0	0	0	0	0	0	0	0	0
550	non school	0	f	36	aunt	extended family	1	11	0	PRIMAIRE	1	0		1	1	GHESKIO	0			0	0	0	0	0	0	0	0	0		1	0	1	1	2	0	0	0	0	0	0	0	0	0	0
551	non school	1	f	31	neighbor, female	accompagnateur	1	12	0	PRIMAIRE	1	1	0	1	1	GHESKIO	0			0	0	0	0	0	0	0	0	0		1	0	1	1	2	0	0	0	0	0	0	0	0	0	0		0
552	non school	1	f	46	mother	mother	1	11	1	PRIMAIRE	1	0		1	1	GHESKIO	0			0	0	0	0	0	0	0	0	0		1	0	1	1	2	0	0	0	0	0	0	0	0	0	0		0
553	non school	0	f	44	mother	mother	1	13	0	PRIMAIRE	1	0		1	1	GHESKIO	1	0		0	0	0	0	0	0	0	0	0						1
554	non school	0	f	38	mother	mother	1	13	0	PRIMAIRE	1	0		1	1	GHESKIO	1	0		0	0	0	0	0	0	0	0	0		1	0	1	1	2	0	0	0	0	0	0	0	0	0	0
555	non school	0	f	44	aunt	extended family	1	12	0	PRIMAIRE	1	0		1	1	GHESKIO	1	0		0	0	0	0	0	0	0	0	0		1	0	1	1	2	0	0	0	0	0	0	0	0	0	0
556	non school	0	f	45	grandmother	extended family	1	11	0	PRIMAIRE	1	0		1	1	GHESKIO	0			0	0	0	0	0	0	0	0	0		1	0	1	1	2	0	0	0	0	0	0	0	0	0	0
557	non school	1	f	40	mother in law	extended family	1	11	0	PRIMAIRE	1	1	0	1	1	GHESKIO	0			0	0	0	0	0	0	0	0	0		1	0	1	1	2	0	0	0	0	0	0	0	0	0	0
558	non school	0	f	52	neighbor, female	accompagnateur	1	10	0	PRIMAIRE	1	0		1	1	GHESKIO	1	0		0	0	0	0	0	0	0	0	0						1
559	non school	1	f	50	mother	mother	1	11	1	PRIMAIRE	1	0		1	1	GHESKIO	0			0	0	0	0	0	0	0	0	0		1	0	1	1	2	0	0	0	0	0	0	0	0	0	0		0
560	non school	0	f	18	cousin, female	extended family	1	13	1	PRIMAIRE	1	0		1	1	GHESKIO	0			0	0	0	0	0	0	0	0	0		1	0	1	1	2	0	0	0	0	0	0	0	0	0	0
561	non school	0	m	34	neighbor, male	accompagnateur	1	14	1	PRIMAIRE	1	0		1	1	GHESKIO	0			0	0	0	0	0	0	0	0	0		1	0	1	1	2	0	0	0	0	0	0	0	0	0	0
562	non school	0	m	34	neighbor, male	accompagnateur	1	14	1	PRESCOLAIRE	1	0		1	1	GHESKIO	0			0	0	0	0	0	0	0	0	0		1	0	1	0	1	0	0	0	0	0	0	0	0	0	0
563	non school	0	m	33	father in law	extended family	1	13	0	PRIMAIRE	1	1	0	1	1	GHESKIO	0			0	0	0	0	0	0	0	0	0		1	0	1	1	2	0	0	0	0	0	0	0	0	0	0
564	non school	0	m	34	neighbor, male	accompagnateur	1	13	0	PRESCOLAIRE	1	1	0	1	1	GHESKIO	0			0	0	0	0	0	0	0	0	0		1	0	1	1	2	0	0	0	0	0	0	0	0	0	0		0
565	non school	0	f	37	aunt	extended family	1	14	0	PRIMAIRE	1	1	0	1	1	GHESKIO	0			0	0	0	0	0	0	0	0	0						1
566	non school	1	f	20	neighbor, female	accompagnateur	1	13	0	PRIMAIRE	1	1	0	1	1	GHESKIO	1	0		0	0	0	0	0	0	0	0	0		1	0	1	1	2	0	0	0	0	0	0	0	0	0	0
567	non school	0	f	36	neighbor, female	accompagnateur	1	14	0	PRIMAIRE	1	1	0	1	1	GHESKIO	0			0	0	0	0	0	0	0	0	0		1	0	1	1	2	0	0	0	0	0	0	0	0	0	0
568	non school	0	f	19	cousin, female	extended family	1	10	1	PRIMAIRE	1	0		1	1	GHESKIO	0			0	0	0	0	0	0	0	0	0						1
569	non school	0	f	21	aunt	extended family	1	12	1	PRIMAIRE	1	0		1	1	GHESKIO	0			0	0	0	0	0	0	0	0	0						1
570	non school	0	f	21	aunt	extended family	1	12	0	PRIMAIRE	1	0		1	1	GHESKIO	0			0	0	0	0	0	0	0	0	0		1	0	1	1	2	0	0	0	0	0	0	0	0	0	0
571	non school	0	f	21	aunt	extended family	1	13	0	PRIMAIRE	1	1	0	1	1	GHESKIO	0			0	0	0	0	0	0	0	0	0		1	0	1	1	2	0	0	0	0	0	0	0	0	0	0
572	non school	1	f	34	mother	mother	1	12	0	PRIMAIRE	1	1	0	1	1	GHESKIO	1	0		0	0	0	0	0	0	0	0	0		1	0	1	1	2	0	0	0	0	0	0	0	0	0	0
573	non school	0	f	37	mother	mother	1	13	0	SECONDAIRE	1	1	0	1	1	GHESKIO	0			0	0	0	0	0	0	0	0	0		1	0	1	1	2	0	0	0	0	0	0	0	0	0	0
574	non school	1	f	47	aunt	extended family	1	10	0	PRIMAIRE	1	0		1	1	GHESKIO	1	0		0	0	0	0	0	0	0	0	0		1	0	1	1	2	0	0	0	0	0	0	0	0	0	0
575	non school	1	f	27	older sister	older sibling	1	13	0	PRIMAIRE	1	0		1	1	GHESKIO	0			0	0	0	0	0	0	0	0	0		1	0	1	1	2	0	0	0	0	0	0	0	0	0	0
576	non school	0	f	34	mother	mother	1	11	0	PRIMAIRE	1	0		1	1	GHESKIO	0			0	0	0	0	0	0	0	0	0		1	0	1	1	2	0	0	0	0	0	0	0	0	0	0
577	non school	0	f	31	mother	mother	1	12	0	PRIMAIRE	1	0		1	1	GHESKIO	0			0	0	0	0	0	0	0	0	0		1	0	1	1	2	0	0	0	0	0	0	0	0	0	0
578	non school	1	m	24	uncle	extended family	1	11	0	PRIMAIRE	1	0		1	1	GHESKIO	1	0		0	0	0	0	0	0	0	0	0		1	0	1	1	2	0	0	0	0	0	0	0	0	0	0
579	non school	0	f	50	neighbor, female	accompagnateur	1	13	0	SECONDAIRE	1	1	0	1	1	GHESKIO	0			0	0	0	0	0	0	0	0	0		1	0	1	1	2	0	0	0	0	0	0	0	0	0	0
580	non school	1	m	24	family member, male	extended family	1	14	0	PRIMAIRE	1	0		1	1	GHESKIO	1	0		0	0	0	0	0	0	0	0	0		1	0	1	1	2	0	0	0	0	0	0	0	0	0	0
581	non school	0	f	42	neighbor, female	accompagnateur	1	13	1	PRIMAIRE	1	1	0	1	1	GHESKIO	0			0	0	0	0	0	0	0	0	0		1	0	1	1	2	0	0	0	0	0	0	0	0	0	0
582	non school	1	f	30	neighbor, female	accompagnateur	1	11	1	PRIMAIRE	1	0		1	1	GHESKIO	1	0		0	0	0	0	0	0	0	0	0		1	0	1	1	2	0	0	0	0	0	0	0	0	0	0
583	non school	0	f	36	mother	mother	1	13	1	SECONDAIRE	1	1	0	1	1	GHESKIO	0			0	0	0	0	0	0	0	0	0		1	0	1	1	2	0	0	0	0	0	0	0	0	0	0
584	non school	1	f	30	mother	mother	1	12	1	PRIMAIRE	1	0		1	1	GHESKIO	0			0	0	0	0	0	0	0	0	0		1	0	1	1	2	0	0	0	0	0	0	0	0	0	0
585	non school	0	f	21	cousin, female	extended family	1	14	0	SECONDAIRE	1	1	0	1	1	GHESKIO	0			0	0	0	0	0	0	0	0	0		1	0	1	1	2	0	0	0	0	0	0	0	0	0	0		0
586	non school	1	f	20	neighbor, female	accompagnateur	1	11	0	PRIMAIRE	1	0		1	1	GHESKIO	0			0	0	0	0	0	0	0	0	0		1	0	1	1	2	0	0	0	0	0	0	0	0	0	0
587	non school	1	f	31	cousin, female	extended family	1	12	0	PRIMAIRE	1	1	0	1	1	GHESKIO	1	0		0	0	0	0	0	0	0	0	0		1	0	1	1	2	0	0	0	0	0	0	0	0	0	0		0
588	non school	1	f	31	cousin, female	extended family	1	10	1	PRIMAIRE	1	1	0	1	1	GHESKIO	1	0		0	0	0	0	0	0	0	0	0		1	0	1	1	2	0	0	0	0	0	0	0	0	0	0
589	non school	0	f	44	mother	mother	1	12	0	PRIMAIRE	1	0		1	1	GHESKIO	0			0	0	0	0	0	0	0	0	0						1
590	non school	0	f	18	aunt	extended family	1	12	1	SECONDAIRE	1	0		1	1	GHESKIO	1	0		0	0	0	0	0	0	0	0	0						1
591	non school	0	f	18	neighbor, female	accompagnateur	1	13	1	PRIMAIRE	1	1	0	1	1	GHESKIO	1	0		0	0	0	0	0	0	0	0	0		1	0	1	1	2	0	0	0	0	0	0	0	0	0	0		0
592	non school	0	f	18	neighbor, female	accompagnateur	1	12	0	SECONDAIRE	1	1	0	1	1	GHESKIO	1	0		0	0	0	0	0	0	0	0	0		1	0	1	1	2	0	0	0	0	0	0	0	0	0	0
593	non school	0	f	23	older sister	older sibling	1	14	1	SECONDAIRE	1	1	0	1	1	GHESKIO	0			0	0	0	0	0	0	0	0	0		1	0	1	1	2	0	0	0	0	0	0	0	0	0	0		0
594	non school	1	f	38	mother	mother	1	14	0	PRIMAIRE	1	1	0	1	1	GHESKIO	0			0	0	0	0	0	0	0	0	0		1	0	1	1	2	0	0	0	0	0	0	0	0	0	0
595	non school	0	f	35	neighbor, female	accompagnateur	1	12	0	PRIMAIRE	1	0		1	1	GHESKIO	0			0	0	0	0	0	0	0	0	0		1	0	1	1	2	0	0	0	0	0	0	0	0	0	0
596	non school	1	f	38	neighbor, female	accompagnateur	1	14	0	PRIMAIRE	1	1	0	1	1	GHESKIO	1	0		0	0	0	0	0	0	0	0	0		1	0	1	1	2	0	0	0	0	0	0	0	0	0	0
597	non school	0	f	30	mother	mother	1	13	0	PRIMAIRE	1	1	0	1	1	GHESKIO	0			0	0	0	0	0	0	0	0	0		1	0	1	1	2	0	0	0	0	0	0	0	0	0	0
598	non school	1	f	33	mother	mother	1	12	1	SECONDAIRE	1	1	0	1	1	GHESKIO	1	0		0	0	0	0	0	0	0	0	0		1	0	1	1	2	0	0	0	0	0	0	0	0	0	0		0
599	non school	0	f	30	neighbor, female	accompagnateur	1	13	1	PRIMAIRE	1	1	0	1	1	GHESKIO	0			0	0	0	0	0	0	0	0	0		1	0	1	1	2	0	0	0	0	0	0	0	0	0	0
600	non school	1	m	22	cousin, male	extended family	1	14	0	SECONDAIRE	1	1	0	1	1	GHESKIO	0			0	0	0	0	0	0	0	0	0		1	0	1	1	2	0	0	0	0	0	0	0	0	0	0
601	non school	0	f	30	aunt	extended family	1	10	0	PRIMAIRE	1	0		1	1	GHESKIO	0			0	0	0	0	0	0	0	0	0		1	0	1	1	2	0	0	0	0	0	0	0	0	0	0
602	non school	0	f	35	mother	mother	1	10	1	PRIMAIRE	1	0		1	1	GHESKIO	0			0	0	0	0	0	0	0	0	0		1	0	1	1	2	0	0	0	0	0	0	0	0	0	0
603	non school	0	f	35	aunt	extended family	1	12	0	PRIMAIRE	1	1	0	1	1	GHESKIO	0			0	0	0	0	0	0	0	0	0		1	0	1	1	2	0	0	0	0	0	0	0	0	0	0		0
604	non school	0	f	25	cousin, female	extended family	1	13	0	SECONDAIRE	1	0		1	1	GHESKIO	0			0	0	0	0	0	0	0	0	0		1	0	1	1	2	0	0	0	0	0	0	0	0	0	0		0
605	non school	0	f	32	mother	mother	1	10	0	PRIMAIRE	1	0		1	1	GHESKIO	0			0	0	0	0	0	0	0	0	0		1	0	1	1	2	0	0	0	0	0	0	0	0	0	0
606	non school	0	f	19	cousin, female	extended family	1	10	0	PRIMAIRE	1	0		1	1	GHESKIO	0			0	0	0	0	0	0	0	0	0		1	0	1	1	2	0	0	0	0	0	0	0	0	0	0		0
607	non school	1	f	35	aunt	extended family	1	14	0	PRIMAIRE	1	1	0	1	1	GHESKIO	1	0		0	0	0	0	0	0	0	0	0		1	0	1	1	2	0	0	0	0	0	0	0	0	0	0
608	non school	0	f	25	cousin, female	extended family	1	10	0	PRIMAIRE	1	0		1	1	GHESKIO	0			0	0	0	0	0	0	0	0	0		1	0	1	1	2	0	0	0	0	0	0	0	0	0	0
609	non school	1	f	35	cousin, female	extended family	1	12	0	PRIMAIRE	1	0		1	1	GHESKIO	1	0		0	0	0	0	0	0	0	0	0						1
610	non school	0	f	25	cousin, female	extended family	1	12	0	PRIMAIRE	1	0		1	1	GHESKIO	0			0	0	0	0	0	0	0	0	0		1	0	1	1	2	0	0	0	0	0	0	0	0	0	0
611	non school	0	f	19	cousin, female	extended family	1	10	1	PRIMAIRE	1	0		1	1	GHESKIO	0			0	0	0	0	0	0	0	0	0		1	0	1	1	2	0	0	0	0	0	0	0	0	0	0
612	non school	1	f	35	mother	mother	1	14	1	PRIMAIRE	1	1	0	1	1	GHESKIO	1	0		0	0	0	0	0	0	0	0	0		1	0	1	1	2	0	0	0	0	0	0	0	0	0	0
613	non school	0	f	32	neighbor, female	accompagnateur	1	11	0	PRIMAIRE	1	1	0	1	1	GHESKIO	0			0	0	0	0	0	0	0	0	0		1	0	1	1	2	0	0	0	0	0	0	0	0	0	0		0
614	non school	0	f	32	aunt	extended family	1	13	0	PRIMAIRE	1	0		1	1	GHESKIO	0			0	0	0	0	0	0	0	0	0		1	0	1	1	2	0	0	0	0	0	0	0	0	0	0
615	non school	0	f	23	older sister	older sibling	1	13	1	PRIMAIRE	1	0		1	1	GHESKIO	1	0	1	1	0	0	0	0	0	0	0	0	0	1	0	1	1	2	0	0	0	0	0	0	0	0	0	0		0
616	non school	0	f	22	cousin, female	extended family	1	10	0	PRIMAIRE	1	0		1	1	GHESKIO	0			0	0	0	0	0	0	0	0	0		1	0	1	1	2	0	0	0	0	0	0	0	0	0	0
617	non school	0	f	22	cousin, female	extended family	1	14	0	PRIMAIRE	1	0		1	1	GHESKIO	0			0	0	0	0	0	0	0	0	0		1	0	1	1	2	0	0	0	0	0	0	0	0	0	0
618	non school	1	f	18	grandmother	extended family	1	13	0	SECONDAIRE	1	1	0	1	1	GHESKIO	0			0	0	0	0	0	0	0	0	0		1	0	1	1	2	0	0	0	0	0	0	0	0	0	0		0
619	non school	0	f	20	cousin, female	extended family	1	14	1	PRIMAIRE	1	1	0	1	1	GHESKIO	0			0	0	0	0	0	0	0	0	0		1	0	1	1	2	1	0	0	0	0	0	0	0	0	0
620	non school	0	f	50	mother	mother	1	13	0	PRIMAIRE	1	1	0	1	1	GHESKIO	0			0	0	0	0	0	0	0	0	0		1	0	1	1	2	0	0	0	0	0	0	0	0	0	0
621	non school	1	f	45	mother	mother	1	11	0	PRIMAIRE	1	0		1	1	GHESKIO	1	0		0	0	0	0	0	0	0	0	0		1	0	1	1	2	0	0	0	0	0	0	0	0	0	0
622	non school	1	f	28	mother	mother	1	10	0	PRIMAIRE	1	0		1	1	GHESKIO	1	0		0	0	0	0	0	0	0	0	0		1	0	1	1	2	0	0	0	0	0	0	0	0	0	0
623	non school	0	m	60	father	father	1	10	0	PRIMAIRE	1	0		1	1	GHESKIO	0			0	0	0	0	0	0	0	0	0		1	0	1	1	2	0	0	0	0	0	0	0	0	0	0
624	non school	0	f	36	neighbor, female	accompagnateur	1	12	1	PRIMAIRE	1	1	0	1	1	GHESKIO	1	0		0	0	0	0	0	0	0	0	0		1	0	1	1	2	0	0	0	0	0	0	0	0	0	0
625	non school	0	f	36	aunt	extended family	1	12	0	PRIMAIRE	1	1	0	1	1	GHESKIO	1	0		0	0	0	0	0	0	0	0	0		1	0	1	1	2	0	0	0	0	0	0	0	0	0	0
626	non school	0	f	22	grandmother	extended family	1	12	0	PRIMAIRE	1	0		1	1	GHESKIO	1	0		0	0	0	0	0	0	0	0	0		1	0	1	1	2	0	0	0	0	0	0	0	0	0	0
627	non school	0	f	22	neighbor, female	accompagnateur	1	10	0	PRIMAIRE	1	0		1	1	GHESKIO	1	0		0	0	0	0	0	0	0	0	0		1	0	1	1	2	0	0	0	0	0	0	0	0	0	0
628	non school	1	f	32	neighbor, female	accompagnateur	1	13	0	PRIMAIRE	1	0		1	1	GHESKIO	0			0	0	0	0	0	0	0	0	0		1	0	1	1	2	0	0	0	0	0	0	0	0	0	0
629	non school	1	f	32	neighbor, female	accompagnateur	1	10	0	PRIMAIRE	1	0		1	1	GHESKIO	0			0	0	0	0	0	0	0	0	0		1	0	1	1	2	0	0	0	0	0	0	0	0	0	0
630	non school	1	f	32	mother	mother	1	13	0	PRIMAIRE	1	1	0	1	1	GHESKIO	1	0		0	0	0	0	0	0	0	0	0		1	0	1	1	2	0	0	0	0	0	0	0	0	0	0
631	non school	0	f	45	mother	mother	1	11	0	PRIMAIRE	1	0		1	1	GHESKIO	0			0	0	0	0	0	0	0	0	0		1	0	1	1	2	0	0	0	0	0	0	0	0	0	0
632	non school	0	f	23	older sister	older sibling	1	11	0	PRIMAIRE	1	0		1	1	GHESKIO	1	0		0	0	0	0	0	0	0	0	0		1	0	1	1	2	1	0	0	0	0	0	0	0	0	0		0
633	non school	1	f	36	mother	mother	1	14	1	PRIMAIRE	1	1	0	1	1	GHESKIO	1	0		0	0	0	0	0	0	0	0	0		1	0	1	1	2	0	0	0	0	0	0	0	0	0	0		0
634	non school	1	f	32	mother	mother	1	12	0	PRIMAIRE	1	1	0	1	1	GHESKIO	1	0		0	0	0	0	0	0	0	0	0						1												0
635	non school	0	f	27	mother	mother	1	12	0	SECONDAIRE	1	1	0	1	1	GHESKIO	1	0		0	0	0	0	0	0	0	0	0		1	0	1	1	2	1	0	0	0	0	0	0	0	0	0
636	non school	1	f	39	neighbor, female	accompagnateur	1	13	0	PRIMAIRE	1	1	0	1	1	GHESKIO	1	0		0	0	0	0	0	0	0	0	0		1	0	1	1	2	0	0	0	0	0	0	0	0	0	0
637	non school	0	m	26	father in law	extended family	1	12	0	PRIMAIRE	1	0		1	1	GHESKIO	1	0		0	0	0	0	0	0	0	0	0						1
638	non school	1	f	39	neighbor, female	accompagnateur	1	11	0	PRIMAIRE	1	0		1	1	GHESKIO	1	0		0	0	0	0	0	0	0	0	0		1	0	1	1	2	1	0	0	0	0	0	0	0	0	0
639	non school	0	m	26	father in law	extended family	1	10	0	PRIMAIRE	1	0		1	1	GHESKIO	1	0		0	0	0	0	0	0	0	0	0						1
640	non school	1	f	39	neighbor, female	accompagnateur	1	11	0	PRIMAIRE	1	0		1	1	GHESKIO	1	0		0	0	0	0	0	0	0	0	0		1	0	1	1	2	0	0	0	0	0	0	0	0	0	0
641	non school	0	f	36	aunt	extended family	1	11	0	PRIMAIRE	1	0		1	1	GHESKIO	0			0	0	0	0	0	0	0	0	0		1	0	1	1	2	1	0	0	0	0	0	0	0	0	0
642	non school	0	m	25	cousin, male	extended family	1	14	0	SECONDAIRE	1	0		1	1	GHESKIO	1	0		0	0	0	0	0	0	0	0	0		1	0	1	1	2	0	0	0	0	0	0	0	0	0	0		0
643	non school	0	m	25	neighbor, male	accompagnateur	1	12	0	PRIMAIRE	1	0		1	1	GHESKIO	1	0		0	0	0	0	0	0	0	0	0		1	0	1	1	2	0	0	0	0	0	0	0	0	0	0
644	non school	1	f	39	neighbor, female	accompagnateur	1	13	0	SECONDAIRE	1	1	0	1	1	GHESKIO	1	0		0	0	0	0	0	0	0	0	0		1	0	1	1	2	0	0	0	0	0	0	0	0	0	0		0
645	non school	0	f	27	neighbor, female	accompagnateur	1	10	0	PRIMAIRE	1	0		1	1	GHESKIO	1	0		0	0	0	0	0	0	0	0	0		1	0	1	1	2	1	1		0	0	0	0	0	0	0
646	non school	1	f	42	mother	mother	1	10	1	PRIMAIRE	1	0		1	1	GHESKIO	1	0		0	0	0	0	0	0	0	0	0		1	0	1	1	2	0	0	0	0	0	0	0	0	0	0		0
647	non school	1	f	37	mother	mother	1	10	0	PRIMAIRE	1	0		1	1	GHESKIO	0			0	0	0	0	0	0	0	0	0		1	0	1	1	2	0	0	0	0	0	0	0	0	0	0
648	non school	1	f	25	neighbor, female	accompagnateur	1	12	0	PRIMAIRE	1	0		1	1	GHESKIO	1	0		0	0	0	0	0	0	0	0	0		1	0	1	1	2	0	0	0	0	0	0	0	0	0	0
649	non school	0	f	36	mother	mother	1	14	1	SECONDAIRE	1	1	0	1	1	GHESKIO	0			0	0	0	0	0	0	0	0	0		1	0	1	1	2	0	0	0	0	0	0	0	0	0	0		0
650	non school	1	f	25	neighbor, female	accompagnateur	1	12	0	PRIMAIRE	1	0		1	1	GHESKIO	0			0	0	0	0	0	0	0	0	0		1	0	1	1	2	0	0	0	0	0	0	0	0	0	0
651	non school	0	f	36	neighbor, female	accompagnateur	1	13	0	SECONDAIRE	1	1	0	1	1	GHESKIO	0			0	0	0	0	0	0	0	0	0		1	0	1	1	2	0	0	0	0	0	0	0	0	0	0
652	non school	1	m	51	father	father	1	11	0	SECONDAIRE	1	1	0	1	1	GHESKIO	1	0		0	0	0	0	0	0	0	0	0		1	0	1	1	2	0	0	0	0	0	0	0	0	0	0
653	non school	1	f	25	neighbor, female	accompagnateur	1	13	0	SECONDAIRE	1	1	0	1	1	GHESKIO	1	0		0	0	0	0	0	0	0	0	0		1	0	1	1	2	0	0	0	0	0	0	0	0	0	0
654	non school	0	f	39	neighbor, female	accompagnateur	1	10	0	PRIMAIRE	1	0		1	1	GHESKIO	1	0		0	0	0	0	0	0	0	0	0		1	0	1	1	2	1	0	0	0	0	0	0	0	0	0
655	non school	0	f	26	aunt	extended family	1	12	1	PRIMAIRE	1	1	0	1	1	GHESKIO	1	0		0	0	0	0	0	0	0	0	0		1	0	1	1	2	0	0	0	0	0	0	0	0	0	0		0
656	non school	0	f	26	godmother	sponsor	1	11	1	PRIMAIRE	1	0		1	1	GHESKIO	1	0		0	0	0	0	0	0	0	0	0		1	0	1	1	2	0	0	0	0	0	0	0	0	0	0		0
657	non school	0	f	39	aunt	extended family	1	14	0	PRIMAIRE	1	0		1	1	GHESKIO	1	0		0	0	0	0	0	0	0	0	0		1	0	1	1	2	0	0	0	0	0	0	0	0	0	0
658	non school	0	f	39	mother	mother	1	10	1	PRIMAIRE	1	1	0	1	1	GHESKIO	1	0		0	0	0	0	0	0	0	0	0		1	0	1	1	2	0	0	0	0	0	0	0	0	0	0
659	non school	0	f	39	aunt	extended family	1	12	0	PRIMAIRE	1	0		1	1	GHESKIO	1	0		0	0	0	0	0	0	0	0	0		1	0	1	1	2	0	0	0	0	0	0	0	0	0	0
660	non school	0	f	18	older sister	older sibling	1	12	0	PRIMAIRE	1	0		1	1	GHESKIO	0			0	0	0	0	0	0	0	0	0		1	0	1	1	2	0	0	0	0	0	0	0	0	0	0
661	non school	1	f	34	mother	mother	1	10	0	PRIMAIRE	1	0		1	1	GHESKIO	1	0		0	0	0	0	0	0	0	0	0		1	0	1	1	2	0	0	0	0	0	0	0	0	0	0
662	non school	1	f	18	cousin, female	extended family	1	10	0	PRIMAIRE	1	0		1	1	GHESKIO	0			0	0	0	0	0	0	0	0	0		1	0	1	1	2	0	0	0	0	0	0	0	0	0	0
663	non school	1	f	21	older sister	older sibling	1	13	0	PRIMAIRE	1	0		1	1	GHESKIO	0			0	0	0	0	0	0	0	0	0		1	0	1	1	2	0	0	0	0	0	0	0	0	0	0
664	non school	0	f	32	mother	mother	1	13	0	SECONDAIRE	1	1	0	1	1	GHESKIO	1	1	1	1	0	0	0	0	0	0	0	0	0	1	0	1	1	2	0	0	0	0	0	0	0	0	0	0
665	non school	0	f	20	neighbor, female	accompagnateur	1	13	0	PRIMAIRE	1	0		1	1	GHESKIO	1	0		0	0	0	0	0	0	0	0	0		1	0	1	1	2	0	0	0	0	0	0	0	0	0	0		0
666	non school	0	f	18	cousin, female	extended family	1	14	0	SECONDAIRE	1	1	0	1	1	GHESKIO	0			0	0	0	0	0	0	0	0	0		1	0	1	1	2	0	0	0	0	0	0	0	0	0	0
667	non school	0	f	20	older sister	older sibling	1	14	0	PRIMAIRE	1	0		1	1	GHESKIO	1	0		0	0	0	0	0	0	0	0	0						1
668	non school	0	f	36	accompagnateur, female	accompagnateur	1	12	0	PRIMAIRE	1	1	0	1	1	GHESKIO	1	0		0	0	0	0	0	0	0	0	0		1	0	1	1	2	0	0	0	0	0	0	0	0	0	0		0
669	non school	1	f	18	cousin, female	extended family	1	12	1	SECONDAIRE	1	0		1	1	GHESKIO	1	0		0	0	0	0	0	0	0	0	0		1	0	1	1	2	0	0	0	0	0	0	0	0	0	0
670	non school	1	m	44	father	father	1	10	0	PRIMAIRE	1	0		1	1	GHESKIO	0			0	0	0	0	0	0	0	0	0		1	0	1	1	2	0	0	0	0	0	0	0	0	0	0
671	non school	0	f	36	accompagnateur, female	accompagnateur	1	12	0	PRIMAIRE	1	1	0	1	1	GHESKIO	1	0		0	0	0	0	0	0	0	0	0		1	0	1	1	2	0	0	0	0	0	0	0	0	0	0		0
672	non school	1	m	18	cousin, male	extended family	1	13	0	SECONDAIRE	1	1	0	1	1	GHESKIO	1	0		0	0	0	0	0	0	0	0	0		1	0	1	1	2	0	0	0	0	0	0	0	0	0	0
673	non school	1	f	18	cousin, female	extended family	1	10	1	PRIMAIRE	1	0		1	1	GHESKIO	1	0		0	0	0	0	0	0	0	0	0		1	0	1	1	2	0	0	0	0	0	0	0	0	0	0
674	non school	1	f	18	cousin, female	extended family	1	11	0	PRIMAIRE	1	0		1	1	GHESKIO	0			0	0	0	0	0	0	0	0	0		1	0	1	1	2	0	0	0	0	0	0	0	0	0	0
675	non school	0	f	36	accompagnateur, female	accompagnateur	1	13	0	SECONDAIRE	1	0		1	1	GHESKIO	1	0		0	0	0	0	0	0	0	0	0		1	0	1	1	2	0	0	0	0	0	0	0	0	0	0
676	non school	1	m	18	cousin, male	extended family	1	11	0	PRIMAIRE	1	1	0	1	1	GHESKIO	1	0		0	0	0	0	0	0	0	0	0		1	0	1	1	2	0	0	0	0	0	0	0	0	0	0
677	non school	1	m	18	older brother	older sibling	1	11	0	PRIMAIRE	1	0		1	1	GHESKIO	0			0	0	0	0	0	0	0	0	0		1	0	1	1	2	0	0	0	0	0	0	0	0	0	0
678	non school	1	f	40	mother	mother	1	12	0	SECONDAIRE	1	1	0	1	1	GHESKIO	0			0	0	0	0	0	0	0	0	0		1	0	1	1	2	0	0	0	0	0	0	0	0	0	0		0
679	non school	1	f	50	mother	mother	1	13	0	SECONDAIRE	1	1	0	1	1	GHESKIO	0			0	0	0	0	0	0	0	0	0		1	0	1	1	2	0	0	0	0	0	0	0	0	0	0
680	non school	1	f	50	mother	mother	1	11	0	PRIMAIRE	1	0		1	1	GHESKIO	1	0		0	0	0	0	0	0	0	0	0		1	0	1	1	2	0	0	0	0	0	0	0	0	0	0
681	non school	1	f	25	aunt	extended family	1	14	0	SECONDAIRE	1	1	0	1	1	GHESKIO	1	0		0	0	0	0	0	0	0	0	0		1	0	1	1	2	0	0	0	0	0	0	0	0	0	0
682	non school	1	f	42	aunt	extended family	1	10	1	PRIMAIRE	1	0		1	1	GHESKIO	0			0	0	0	0	0	0	0	0	0		1	0	1	1	2	0	0	0	0	0	0	0	0	0	0
683	non school	0	f	27	mother	mother	1	10	0	PRIMAIRE	1	0		1	1	GHESKIO	0			0	0	0	0	0	0	0	0	0		1	0	1	1	2	0	0	0	0	0	0	0	0	0	0
684	non school	1	f	25	aunt	extended family	1	14	0	PRIMAIRE	1	0		1	1	GHESKIO	0			0	0	0	0	0	0	0	0	0		1	0	1	1	2	0	0	0	0	0	0	0	0	0	0
685	non school	0	m	34	uncle	extended family	1	11	0	PRIMAIRE	1	0		1	1	GHESKIO	0			0	0	0	0	0	0	0	0	0		1	0	1	1	2	0	0	0	0	0	0	0	0	0	0
686	non school	1	f	23	aunt	extended family	1	13	1	SECONDAIRE	1	1	0	1	1	GHESKIO	0			0	0	0	0	0	0	0	0	0		1	0	1	1	2	0	0	0	0	0	0	0	0	0	0		0
687	non school	0	f	34	aunt	extended family	1	13	0	PRIMAIRE	1	0		1	1	GHESKIO	0			0	0	0	0	0	0	0	0	0		1	0	1	1	2	0	0	0	0	0	0	0	0	0	0
688	non school	0	f	34	mother	mother	1	12	1	SECONDAIRE	1	0		1	1	GHESKIO	0			0	0	0	0	0	0	0	0	0		1	0	1	1	2	0	0	0	0	0	0	0	0	0	0
689	non school	0	f	39	mother	mother	1	10	0	PRIMAIRE	1	0		1	1	GHESKIO	1	0		0	0	0	0	0	0	0	0	0		1	0	1	1	2	0	0	0	0	0	0	0	0	0	0
690	non school	1	m	23	neighbor, male	accompagnateur	1	12	0	PRIMAIRE	1	0		1	1	GHESKIO	0			0	0	0	0	0	0	0	0	0		1	0	1	1	2	0	0	0	0	0	0	0	0	0	0
691	non school	1	m	23	neighbor, male	accompagnateur	1	11	0	PRIMAIRE	1	0		1	1	GHESKIO	0			0	0	0	0	0	0	0	0	0		1	0	1	1	2	0	0	0	0	0	0	0	0	0	0
692	non school	1	f	29	neighbor, female	accompagnateur	1	11	0	PRIMAIRE	1	0		1	1	GHESKIO	0			0	0	0	0	0	0	0	0	0		1	0	1	1	2	0	0	0	0	0	0	0	0	0	0
693	non school	1	f	29	mother	mother	1	10	0	PRIMAIRE	1	0		1	1	GHESKIO	0			0	0	0	0	0	0	0	0	0		1	0	1	1	2	0	0	0	0	0	0	0	0	0	0
694	non school	0	m	46	father	father	1	12	0	PRIMAIRE	1	1	0	1	1	GHESKIO	1	0		0	0	0	0	0	0	0	0	0		1	0	1	1	2	0	0	0	0	0	0	0	0	0	0
695	non school	0	f	50	neighbor, female	accompagnateur	1	14	0	PRIMAIRE	1	1	0	1	1	GHESKIO	1	0		0	0	0	0	0	0	0	0	0		1	0	1	1	2	0	0	0	0	0	0	0	0	0	0		0
696	non school	0	f	30	mother	mother	1	12	0	PRIMAIRE	1	0		1	1	GHESKIO	1	0		0	0	0	0	0	0	0	0	0		1	0	1	1	2	0	0	0	0	0	0	0	0	0	0
697	non school	0	f	47	mother	mother	1	10	1	PRIMAIRE	1	0		1	1	GHESKIO	1	0		0	0	0	0	0	0	0	0	0		1	0	1	1	2	1	0	0	0	0	0	0	0	0	0
698	non school	0	m	52	father	father	1	10	0	PRIMAIRE	1	0		1	1	GHESKIO	1	0		0	0	0	0	0	0	0	0	0		1	0	1	1	2	0	0	0	0	0	0	0	0	0	0
699	non school	0	f	18	older sister	older sibling	1	11	0	PRIMAIRE	1	0		1	1	GHESKIO	1	0		0	0	0	0	0	0	0	0	0		1	0	1	1	2	0	0	0	0	0	0	0	0	0	0
700	non school	0	m	25	cousin, male	extended family	1	11	0	PRIMAIRE	1	0		1	1	GHESKIO	1	0		0	0	0	0	0	0	0	0	0		1	0	1	1	2	0	0	0	0	0	0	0	0	0	0
701	non school	1	m	28	neighbor, male	accompagnateur	1	10	0	PRIMAIRE	1	0		1	1	GHESKIO	0			0	0	0	0	0	0	0	0	0		1	0	1	1	2	0	0	0	0	0	0	0	0	0	0
702	non school	0	f	39	mother	mother	1	10	0	PRIMAIRE	1	0		1	1	GHESKIO	0			0	0	0	0	0	0	0	0	0		1	0	1	1	2	0	0	0	0	0	0	0	0	0	0
703	non school	0	f	39	aunt	extended family	1	11	0	PRIMAIRE	1	0		1	1	GHESKIO	0			0	0	0	0	0	0	0	0	0		1	0	1	1	2	0	0	0	0	0	0	0	0	0	0
704	non school	0	f	35	mother	mother	1	14	1	PRIMAIRE	1	1	0	1	1	GHESKIO	0			0	0	0	0	0	0	0	0	0		1	0	1	1	2	0	0	0	0	0	0	0	0	0	0
705	non school	2	f	27	godmother	sponsor	1	10	0	PRIMAIRE	1	0		1	1	GHESKIO	0			0	0	0	0	0	0	0	0	0		1	0	1	1	2	0	0	0	0	0	0	0	0	0	0
706	non school	0	f	36	mother's friend, female	accompagnateur	1	12	0	PRIMAIRE	1	1	0	1	1	GHESKIO	0			0	0	0	0	0	0	0	0	0		1	0	1	1	2	0	0	0	0	0	0	0	0	0	0
707	non school	1	f	32	aunt	extended family	1	12	0	PRIMAIRE	1	0		1	1	GHESKIO	0			0	0	0	0	0	0	0	0	0						1
708	non school	0	f	36	mother's friend, female	accompagnateur	1	13	0	SECONDAIRE	1	0		1	1	GHESKIO	0			0	0	0	0	0	0	0	0	0		1	0	1	1	2	0	0	0	0	0	0	0	0	0	0
709	non school	1	f	32	aunt	extended family	1	10	0	PRIMAIRE	1	0		1	1	GHESKIO	0			0	0	0	0	0	0	0	0	0						1												0
710	non school	0	f	34	mother	mother	1	11	0	PRIMAIRE	1	1	0	1	1	GHESKIO	0			0	0	0	0	0	0	0	0	0		1	0	1	1	2	0	0	0	0	0	0	0	0	0	0
711	non school	0	f	36	mother's friend, female	accompagnateur	1	14	0	SECONDAIRE	1	0		1	1	GHESKIO	0			0	0	0	0	0	0	0	0	0		1	0	1	1	2	0	0	0	0	0	0	0	0	0	0
712	non school	0	f	35	aunt	extended family	1	10	0	PRIMAIRE	1	0		1	1	GHESKIO	1	0		0	0	0	0	0	0	0	0	0		1	0	1	1	2	0	0	0	0	0	0	0	0	0	0
713	non school	0	f	35	neighbor, female	accompagnateur	1	12	1	PRIMAIRE	1	0		1	1	GHESKIO	1	0		0	0	0	0	0	0	0	0	0		1	0	1	1	2	0	0	0	0	0	0	0	0	0	0
714	non school	1	f	48	mother	mother	1	12	1	SECONDAIRE	1	0		1	1	GHESKIO	1	1	1	1	0	0	0	0	0	0	0	0	0	1	0	1	1	2	0	0	0	0	0	0	0	0	0	0		0
715	non school	0	f	35	neighbor, female	accompagnateur	1	11	0	PRIMAIRE	1	0		1	1	GHESKIO	1	0		0	0	0	0	0	0	0	0	0		1	0	1	1	2	0	0	0	0	0	0	0	0	0	0
716	non school	0	f	19	older sister	older sibling	1	12	0	SECONDAIRE	1	0		1	1	GHESKIO	1	0		0	0	0	0	0	0	0	0	0		1	0	1	1	2	0	0	0	0	0	0	0	0	0	0
717	non school	1	f	47	mother	mother	1	10	0	PRIMAIRE	1	0		1	1	GHESKIO	0			0	0	0	0	0	0	0	0	0		1	0	1	1	2	0	0	0	0	0	0	0	0	0	0
718	non school	1	f	28	neighbor, female	accompagnateur	1	11	0	PRIMAIRE	1	0		1	1	GHESKIO	0			0	0	0	0	0	0	0	0	0		1	0	1	1	2	0	0	0	0	0	0	0	0	0	0
719	non school	1	f	40	mother	mother	1	14	0	SECONDAIRE	1	1	0	1	1	GHESKIO	0			0	0	0	0	0	0	0	0	0		1	0	1	1	2	0	0	0	0	0	0	0	0	0	0
720	non school	0	f	37	cousin, female	extended family	1	11	0	PRIMAIRE	1	0		1	1	GHESKIO	1	0		0	0	0	0	0	0	0	0	0		1	0	1	1	2	0	0	0	0	0	0	0	0	0	0		0
721	non school	0	f	37	mother	mother	1	11	0	PRIMAIRE	1	0		1	1	GHESKIO	1	0		0	0	0	0	0	0	0	0	0		1	0	1	1	2	0	0	0	0	0	0	0	0	0	0
722	non school	0	f	37	neighbor, female	accompagnateur	1	13	0	SECONDAIRE	1	1	0	1	1	GHESKIO	1	0		0	0	0	0	0	0	0	0	0		1	0	1	1	2	0	0	0	0	0	0	0	0	0	0		0
723	non school	0	f	43	mother	mother	1	13	0	SECONDAIRE	1	1	0	1	1	GHESKIO	1	0		0	0	0	0	0	0	0	0	0		1	0	1	1	2	0	0	0	0	0	0	0	0	0	0
724	non school	0	f	38	cousin, female	extended family	1	11	0	PRIMAIRE	1	0		1	1	GHESKIO	1	0		0	0	0	0	0	0	0	0	0						1
725	non school	0	f	27	cousin, female	extended family	1	13	0	PRIMAIRE	1	1	0	1	1	GHESKIO	1	0		0	0	0	0	0	0	0	0	0						1
726	non school	1	f	32	mother	mother	1	14	0	PRIMAIRE	1	1	0	1	1	GHESKIO	0			0	0	0	0	0	0	0	0	0		1	0	1	1	2	0	0	0	0	0	0	0	0	0	0
727	non school	1	f	51	mother	mother	1	12	1	PRIMAIRE	1	1	0	1	1	GHESKIO	1	0		0	0	0	0	0	0	0	0	0		1	0	1	1	2	0	0	0	0	0	0	0	0	0	0		0
728	non school	0	f	37	mother	mother	1	10	0	PRIMAIRE	1	0		1	1	GHESKIO	1	0		0	0	0	0	0	0	0	0	0		1	0	1	1	2	0	0	0	0	0	0	0	0	0	0
729	non school	0	m	18	cousin, male	extended family	1	13	0	PRIMAIRE	1	0		1	1	GHESKIO	1	0		0	0	0	0	0	0	0	0	0		1	0	1	1	2	0	0	0	0	0	0	0	0	0	0		0
730	non school	0	m	18	cousin, male	extended family	1	12	0	PRIMAIRE	1	0		1	1	GHESKIO	1	0		0	0	0	0	0	0	0	0	0		1	0	1	1	2	0	0	0	0	0	0	0	0	0	0
731	non school	0	f	40	mother	mother	1	12	0	PRIMAIRE	1	0		1	1	GHESKIO	1	0		0	0	0	0	0	0	0	0	0		1	0	1	1	2	0	0	0	0	0	0	0	0	0	0
732	non school	0	f	37	mother	mother	1	11	0	PRIMAIRE	1	0		1	1	GHESKIO	1	0		0	0	0	0	0	0	0	0	0						1
733	non school	1	f	27	aunt	extended family	1	14	0	SECONDAIRE	1	1	0	1	1	GHESKIO	1	0		0	0	0	0	0	0	0	0	0		1	0	1	1	2	0	0	0	0	0	0	0	0	0	0
734	non school	1	f	27	mother	mother	1	11	0	PRIMAIRE	1	0		1	1	GHESKIO	1	0		0	0	0	0	0	0	0	0	0		1	0	1	1	2	0	0	0	0	0	0	0	0	0	0
735	non school	1	f	34	mother	mother	1	13	1	PRIMAIRE	1	0		1	1	GHESKIO	1	0		0	0	0	0	0	0	0	0	0		1	0	1	1	2	0	0	0	0	0	0	0	0	0	0		0
736	non school	0	m	40	father	father	1	10	0	PRIMAIRE	1	0		1	1	GHESKIO	1	0		0	0	0	0	0	0	0	0	0		1	0	1	1	2	0	0	0	0	0	0	0	0	0	0
737	non school	0	m	40	neighbor, male	accompagnateur	1	11	0	PRIMAIRE	1	0		1	1	GHESKIO	0			0	0	0	0	0	0	0	0	0		1	0	1	1	2	0	0	0	0	0	0	0	0	0	0
738	non school	0	m	40	neighbor, male	accompagnateur	1	11	0	PRIMAIRE	1	0		1	1	GHESKIO	1	0		0	0	0	0	0	0	0	0	0		1	0	1	1	2	0	0	0	0	0	0	0	0	0	0
739	non school	0	m	32	neighbor, male	accompagnateur	1	13	0	PRIMAIRE	1	0		1	1	GHESKIO	1	0		0	0	0	0	0	0	0	0	0		1	0	1	1	2	0	0	0	0	0	0	0	0	0	0
740	non school	0	f	33	mother	mother	1	13	0	SECONDAIRE	1	1	0	1	1	GHESKIO	1	0		0	0	0	0	0	0	0	0	0		1	0	1	1	2	0	0	0	0	0	0	0	0	0	0		0
741	non school	1	f	27	older sister	older sibling	1	13	0	SECONDAIRE	1	1	0	1	1	GHESKIO	1	0		0	0	0	0	0	0	0	0	0						1
742	non school	1	f	27	cousin, female	extended family	1	13	0	PRIMAIRE	1	1	0	1	1	GHESKIO	1	1	1	1	0	0	0	0	0	0	0	0	0					1
743	non school	0	f	36	accompagnateur, female	accompagnateur	1	11	0	PRIMAIRE	1	0		1	1	GHESKIO	1	0		0	0	0	0	0	0	0	0	0						1
744	non school	0	f	36	mother's friend, female	accompagnateur	1	10	0	PRIMAIRE	1	0		1	1	GHESKIO	1	0		0	0	0	0	0	0	0	0	0		1	0	1	1	2	0	0	0	0	0	0	0	0	0	0
745	non school	1	f	20	neighbor, female	accompagnateur	1	12	0	PRIMAIRE	1	0		1	1	GHESKIO	1	0		0	0	0	0	0	0	0	0	0		1	0	1	1	2	0	0	0	0	0	0	0	0	0	0
746	non school	0	f	36	accompagnateur, female	accompagnateur	1	13	0	PRIMAIRE	1	1	0	1	1	GHESKIO	1	0		0	0	0	0	0	0	0	0	0		1	0	1	1	2	0	0	0	0	0	0	0	0	0	0
747	non school	0	f	19	neighbor, female	accompagnateur	1	11	1	PRIMAIRE	1	1	0	1	1	GHESKIO	1	0		0	0	0	0	0	0	0	0	0		1	0	1	1	2	0	0	0	0	0	0	0	0	0	0
748	non school	1	f	20	neighbor, female	accompagnateur	1	12	0	SECONDAIRE	1	0		1	1	GHESKIO	1	0		0	0	0	0	0	0	0	0	0		1	0	1	1	2	0	0	0	0	0	0	0	0	0	0		0
749	non school	0	f	19	mother in law	extended family	1	12	0	PRIMAIRE	1	0		1	1	GHESKIO	1	0		0	0	0	0	0	0	0	0	0		1	0	1	1	2	0	0	0	0	0	0	0	0	0	0
750	non school	1	f	20	neighbor, female	accompagnateur	1	11	0	PRIMAIRE	1	0		1	1	GHESKIO	1	0		0	0	0	0	0	0	0	0	0		1	0	1	1	2	0	0	0	0	0	0	0	0	0	0
751	non school	0	f	39	mother	mother	1	11	0	PRIMAIRE	1	0		1	1	GHESKIO	1	0		0	0	0	0	0	0	0	0	0		1	0	1	1	2	0	0	0	0	0	0	0	0	0	0
752	non school	0	f	30	cousin, female	extended family	1	12	0	SECONDAIRE	1	1	0	1	1	GHESKIO	1	0		0	0	0	0	0	0	0	0	0		1	0	1	1	2	0	0	0	0	0	0	0	0	0	0
753	non school	1	f	36	neighbor, female	accompagnateur	1	10	0	PRIMAIRE	1	0		1	1	GHESKIO	0			0	0	0	0	0	0	0	0	0		1	0	1	1	2	0	0	0	0	0	0	0	0	0	0
754	non school	1	f	37	aunt	extended family	1	14	0	SECONDAIRE	1	1	0	1	1	GHESKIO	0			0	0	0	0	0	0	0	0	0		1	0	1	1	2	0	0	0	0	0	0	0	0	0	0
755	non school	1	m	39	neighbor, male	accompagnateur	1	14	0	PRIMAIRE	1	1	0	1	1	GHESKIO	0			0	0	0	0	0	0	0	0	0		1	0	1	1	2	0	0	0	0	0	0	0	0	0	0
756	non school	1	f	39	mother	mother	1	14	0	SECONDAIRE	1	1	0	1	1	GHESKIO	1	0		0	0	0	0	0	0	0	0	0		1	0	1	1	2	0	0	0	0	0	0	0	0	0	0
757	non school	1	m	39	neighbor, male	accompagnateur	1	14	0	SECONDAIRE	1	1	0	1	1	GHESKIO	0			0	0	0	0	0	0	0	0	0		1	0	1	1	2	0	0	0	0	0	0	0	0	0	0
758	non school	0	f	46	aunt	extended family	1	11	1	PRIMAIRE	1	0		1	1	GHESKIO	1	0		0	0	0	0	0	0	0	0	0		1	0	1	1	2	0	0	0	0	0	0	0	0	0	0
759	non school	1	f	55	mother	mother	1	14	0	SECONDAIRE	1	1	0	1	1	GHESKIO	1	0		0	0	0	0	0	0	0	0	0		1	0	1	1	2	0	0	0	0	0	0	0	0	0	0
760	non school	1	m	25	neighbor, male	accompagnateur	1	12	0	PRIMAIRE	1	1	0	1	1	GHESKIO	0			0	0	0	0	0	0	0	0	0		1	0	1	1	2	1	0	0	0	0	0	0	0	0	0		0
761	non school	0	m	52	father	father	1	14	0	SECONDAIRE	1	1	0	1	1	GHESKIO	0			0	0	0	0	0	0	0	0	0		1	0	1	1	2	0	0	0	0	0	0	0	0	0	0		0
762	non school	1	f	35	mother	mother	1	13	0	PRIMAIRE	1	1	0	1	1	GHESKIO	0			0	0	0	0	0	0	0	0	0						1
763	non school	0	f	36	mother's friend, female	accompagnateur	1	14	0	PRIMAIRE	1	1	0	1	1	GHESKIO	0			0	0	0	0	0	0	0	0	0		1	0	1	1	2	0	0	0	0	0	0	0	0	0	0
764	non school	0	m	19	uncle	extended family	1	12	0	PRIMAIRE	1	0		1	1	GHESKIO	0			0	0	0	0	0	0	0	0	0		1	0	1	1	2	0	0	0	0	0	0	0	0	0	0
765	non school	1	f	40	neighbor, female	accompagnateur	1	12	0	PRIMAIRE	1	0		1	1	GHESKIO	0			0	0	0	0	0	0	0	0	0		1	0	1	1	2	0	0	0	0	0	0	0	0	0	0
766	non school	0	f	32	aunt	extended family	1	10	0	PRIMAIRE	1	0		1	1	GHESKIO	1	0		0	0	0	0	0	0	0	0	0		1	0	1	1	2	0	0	0	0	0	0	0	0	0	0
767	non school	0	m	24	neighbor, male	accompagnateur	1	11	1	PRIMAIRE	1	0		1	1	GHESKIO	1	0		0	0	0	0	0	0	0	0	0		1	0	1	1	2	0	0	0	0	0	0	0	0	0	0		0
768	non school	0	f	32	mother	mother	1	10	0	PRIMAIRE	1	0		1	1	GHESKIO	1	0		0	0	0	0	0	0	0	0	0		1	0	1	1	2	0	0	0	0	0	0	0	0	0	0
769	non school	0	f	49	mother	mother	1	11	1	PRIMAIRE	1	1	0	1	1	GHESKIO	0			0	0	0	0	0	0	0	0	0		1	0	1	1	2	0	0	0	0	0	0	0	0	0	0		0
770	non school	0	m	42	father	father	1	14	0	PRIMAIRE	1	1	0	1	1	GHESKIO	1	0		0	0	0	0	0	0	0	0	0		1	0	1	1	2	1	0	0	0	0	0	0	0	0	0		0
771	non school	0	m	42	father	father	1	12	0	PRIMAIRE	1	1	0	1	1	GHESKIO	1	0		0	0	0	0	0	0	0	0	0		1	0	1	1	2	0	0	0	0	0	0	0	0	0	0
772	non school	1	f	46	neighbor, female	accompagnateur	1	13	0	PRIMAIRE	1	0		1	1	GHESKIO	1	0		0	0	0	0	0	0	0	0	0		1	0	1	1	2	0	0	0	0	0	0	0	0	0	0
773	non school	1	f	46	neighbor, female	accompagnateur	1	10	0	PRIMAIRE	1	0		1	1	GHESKIO	1	0		0	0	0	0	0	0	0	0	0		1	0	1	1	2	0	0	0	0	0	0	0	0	0	0
774	non school	1	f	46	mother	mother	1	12	0	PRIMAIRE	1	1	0	1	1	GHESKIO	1	0		0	0	0	0	0	0	0	0	0		1	0	1	1	2	0	0	0	0	0	0	0	0	0	0
775	non school	1	f	46	neighbor, female	accompagnateur	1	13	0	SECONDAIRE	1	1	0	1	1	GHESKIO	1	0		0	0	0	0	0	0	0	0	0		1	0	1	1	2	0	0	0	0	0	0	0	0	0	0
776	non school	1	f	40	neighbor, female	accompagnateur	1	14	0	PRIMAIRE	1	1	1	1	1	GHESKIO	1	0		0	0	0	0	0	0	0	0	0		1	0	1	1	2	0	0	0	0	0	0	0	0	0	0
777	non school	1	f	40	neighbor, female	accompagnateur	1	12	0	PRIMAIRE	1	1	0	1	1	GHESKIO	1	0		0	0	0	0	0	0	0	0	0		1	0	1	1	2	0	0	0	0	0	0	0	0	0	0
778	non school	1	f	40	mother	mother	1	11	0	PRIMAIRE	1	1	0	1	1	GHESKIO	1	0		0	0	0	0	0	0	0	0	0		1	0	1	1	2	0	0	0	0	0	0	0	0	0	0
779	non school	0	f	46	mother	mother	1	12	0	PRIMAIRE	1	0		1	1	GHESKIO	0			0	0	0	0	0	0	0	0	0		1	0	1	1	2	0	0	0	0	0	0	0	0	0	0
780	non school	1	f	40	neighbor, female	accompagnateur	1	14	0	PRIMAIRE	1	1	0	1	1	GHESKIO	1	0		0	0	0	0	0	0	0	0	0		1	0	1	1	2	0	0	0	0	0	0	0	0	0	0		0
781	non school	1	f	40	aunt	extended family	1	11	0	PRIMAIRE	1	0		1	1	GHESKIO	1	0		0	0	0	0	0	0	0	0	0		1	0	1	0	1	0	0	0	0	0	0	0	0	0	0
782	non school	1	f	40	neighbor, female	accompagnateur	1	12	0	PRIMAIRE	1	0		1	1	GHESKIO	1	0		0	0	0	0	0	0	0	0	0		1	0	1	1	2	0	0	0	0	0	0	0	0	0	0
783	non school	0	f	52	mother	mother	1	14	0	PRIMAIRE	1	1	0	1	1	GHESKIO	1	0		0	0	0	0	0	0	0	0	0		1	0	1	1	2	0	0	0	0	0	0	0	0	0	0
784	non school	1	f	31	aunt	extended family	1	10	0	PRIMAIRE	1	0		1	1	GHESKIO	1	0		0	0	0	0	0	0	0	0	0						1
785	non school	1	f	45	mother	mother	1	11	0	PRIMAIRE	1	0		1	1	GHESKIO	0			0	0	0	0	0	0	0	0	0		1	0	1	1	2	0	0	0	0	0	0	0	0	0	0
786	non school	0	f	59	neighbor, female	accompagnateur	1	10	0	PRIMAIRE	1	0		1	1	GHESKIO	1	0		0	0	0	0	0	0	0	0	0		1	0	1	1	2	0	0	0	0	0	0	0	0	0	0		0
787	non school	0	f	59	neighbor, female	accompagnateur	1	14	0	PRIMAIRE	1	1	0	1	1	GHESKIO	0			0	0	0	0	0	0	0	0	0		1	0	1	1	2	0	0	0	0	0	0	0	0	0	0		0
788	non school	0	f	38	mother	mother	1	10	0	PRIMAIRE	1	0		1	1	GHESKIO	1	0		0	0	0	0	0	0	0	0	0		1	0	1	1	2	0	0	0	0	0	0	0	0	0	0
789	non school	0	f	30	neighbor, female	accompagnateur	1	14	0	PRIMAIRE	1	1	0	1	1	GHESKIO	1	0		0	0	0	0	0	0	0	0	0		1	0	1	1	2	0	0	0	0	0	0	0	0	0	0		0
790	non school	0	f	30	mother	mother	1	12	0	PRIMAIRE	1	1	0	1	1	GHESKIO	1	0		0	0	0	0	0	0	0	0	0		1	0	1	1	2	1	0	0	0	0	0	0	0	0	0		0
791	non school	0	f	30	neighbor, female	accompagnateur	1	10	0	PRIMAIRE	1	0		1	1	GHESKIO	1	0		0	0	0	0	0	0	0	0	0		1	0	1	1	2	0	0	0	0	0	0	0	0	0	0
792	non school	0	f	30	neighbor, female	accompagnateur	1	14	0	PRIMAIRE	1	0		1	1	GHESKIO	1	0		0	0	0	0	0	0	0	0	0		1	0	1	1	2	0	0	0	0	0	0	0	0	0	0		0
793	non school	0	f	18	neighbor, female	accompagnateur	1	11	0	PRIMAIRE	1	0		1	1	GHESKIO	0			0	0	0	0	0	0	0	0	0		1	0	1	1	2	0	0	0	0	0	0	0	0	0	0
794	non school	0	f	18	cousin, female	extended family	1	11	0	PRIMAIRE	1	0		1	1	GHESKIO	1	0		0	0	0	0	0	0	0	0	0		1	0	1	1	2	0	0	0	0	0	0	0	0	0	0
795	non school	0	f	18	neighbor, female	accompagnateur	1	14	0	SECONDAIRE	1	1	0	1	1	GHESKIO	0			0	0	0	0	0	0	0	0	0		1	0	1	1	2	0	0	0	0	0	0	0	0	0	0
796	non school	0	m	37	cousin, male	extended family	1	13	0	SECONDAIRE	1	1	0	1	1	GHESKIO	0			0	0	0	0	0	0	0	0	0		1	0	1	1	2	0	0	0	0	0	0	0	0	0	0
797	non school	0	m	37	uncle	extended family	1	11	0	PRIMAIRE	1	0		1	1	GHESKIO	0			0	0	0	0	0	0	0	0	0		1	0	1	1	2	0	0	0	0	0	0	0	0	0	0
798	non school	0	m	37	brother in law	extended family	1	10	0	PRIMAIRE	1	0		1	1	GHESKIO	0			0	0	0	0	0	0	0	0	0		1	0	1	1	2	0	0	0	0	0	0	0	0	0	0
799	non school	1	f	25	aunt	extended family	1	12	0	SECONDAIRE	1	1	0	1	1	GHESKIO	1	1	1	1	0	0	0	0	0	0	0	0	0	1	0	1	1	2	0	0	0	0	0	0	0	0	0	0
800	non school	1	f	34	mother	mother	1	14	0	PRIMAIRE	1	1	0	1	1	GHESKIO	1	0		0	0	0	0	0	0	0	0	0		1	0	1	1	2	0	0	0	0	0	0	0	0	0	0
801	non school	0	f	33	mother	mother	1	11	0	PRIMAIRE	1	0		1	1	GHESKIO	1	0		0	0	0	0	0	0	0	0	0		1	0	1	1	2	0	0	0	0	0	0	0	0	0	0
802	non school	1	f	34	godmother	sponsor	1	10	0	PRIMAIRE	1	0		1	1	GHESKIO	1	0		0	0	0	0	0	0	0	0	0		1	0	1	1	2	0	0	0	0	0	0	0	0	0	0
803	non school	0	f	33	mother	mother	1	14	0	PRIMAIRE	1	0		1	1	GHESKIO	1	0		0	0	0	0	0	0	0	0	0		1	0	1	1	2	0	0	0	0	0	0	0	0	0	0
804	non school	1	f	26	godmother	sponsor	1	13	0	PRIMAIRE	1	1	0	1	1	GHESKIO	1	0		0	0	0	0	0	0	0	0	0		1	0	1	1	2	0	0	0	0	0	0	0	0	0	0
805	non school	1	f	19	cousin, female	extended family	1	14	0	SECONDAIRE	1	0		1	1	GHESKIO	0			0	0	0	0	0	0	0	0	0		1	0	1	1	2	0	0	0	0	0	0	0	0	0	0
806	non school	0	f	36	mother	mother	1	12	0	PRIMAIRE	1	0		1	1	GHESKIO	0			0	0	0	0	0	0	0	0	0		1	0	1	1	2	0	0	0	0	0	0	0	0	0	0
807	non school	0	f	36	aunt	extended family	1	13	0	PRIMAIRE	1	1	0	1	1	GHESKIO	1	0		0	0	0	0	0	0	0	0	0		1	0	1	1	2	0	0	0	0	0	0	0	0	0	0		0
808	non school	1	f	40	mother	mother	1	10	0	PRIMAIRE	1	0		1	1	GHESKIO	1	0		0	0	0	0	0	0	0	0	0		1	0	1	1	2	1	0	0	0	0	0	0	0	0	0
809	non school	1	m	38	father	father	1	13	0	PRIMAIRE	1	0		1	1	GHESKIO	1	0		0	0	0	0	0	0	0	0	0		1	0	1	1	2	0	0	0	0	0	0	0	0	0	0
810	non school	1	m	38	uncle	extended family	1	12	0	PRIMAIRE	1	0		1	1	GHESKIO	1	0		0	0	0	0	0	0	0	0	0		1	0	1	1	2	1	0	0	0	0	0	0	0	0	0
811	non school	0	f	22	neighbor, female	accompagnateur	1	12	0	PRIMAIRE	1	0		1	1	GHESKIO	1	0		0	0	0	0	0	0	0	0	0		1	0	1	1	2	0	0	0	0	0	0	0	0	0	0
812	non school	0	f	22	neighbor, female	accompagnateur	1	10	0	PRIMAIRE	1	0		1	1	GHESKIO	1	0		0	0	0	0	0	0	0	0	0						1
813	non school	1	f	35	mother	mother	1	14	1	PRIMAIRE	1	1	0	1	1	GHESKIO	0			0	0	0	0	0	0	0	0	0		1	0	1	1	2	0	0	0	0	0	0	0	0	0	0
814	non school	1	f	35	neighbor, female	accompagnateur	1	12	0	PRIMAIRE	1	0		1	1	GHESKIO	0			0	0	0	0	0	0	0	0	0		1	0	1	1	2	0	0	0	0	0	0	0	0	0	0		0
815	non school	1	f	42	aunt	extended family	1	12	0	PRIMAIRE	1	1	0	1	1	GHESKIO	1	0		0	0	0	0	0	0	0	0	0		1	0	1	1	2	0	0	0	0	0	0	0	0	0	0		0
816	non school	1	f	18	aunt	extended family	1	11	0	PRIMAIRE	1	0		1	1	GHESKIO	1	0		0	0	0	0	0	0	0	0	0		1	0	1	1	2	0	0	0	0	0	0	0	0	0	0
817	non school	1	m	54	neighbor, male	accompagnateur	1	12	0	PRIMAIRE	1	0		1	1	GHESKIO	1	0		0	0	0	0	0	0	0	0	0		1	0	1	1	2	0	0	0	0	0	0	0	0	0	0
818	non school	1	f	40	mother	mother	1	11	0	PRIMAIRE	1	0		1	1	GHESKIO	1	0		0	0	0	0	0	0	0	0	0		1	0	1	1	2	0	0	0	0	0	0	0	0	0	0
819	non school	0	f	27	neighbor, female	accompagnateur	1	12	0	PRIMAIRE	1	1	0	1	1	GHESKIO	1	0		0	0	0	0	0	0	0	0	0						1												0
820	non school	1	f	40	mother	mother	1	12	0	PRIMAIRE	1	0		1	1	GHESKIO	0			0	0	0	0	0	0	0	0	0		1	0	1	1	2	1	0	0	0	0	0	0	0	0	0
821	non school	1	f	38	mother	mother	1	13	0	PRIMAIRE	1	0		1	1	GHESKIO	0			0	0	0	0	0	0	0	0	0		1	0	1	1	2	0	0	0	0	0	0	0	0	0	0
822	non school	1	f	40	aunt	extended family	1	14	1	PRIMAIRE	1	0		1	1	GHESKIO	0			0	0	0	0	0	0	0	0	0		1	0	1	1	2	0	0	0	0	0	0	0	0	0	0
823	non school	1	f	38	mother	mother	1	10	0	PRIMAIRE	1	0	0	1	1	GHESKIO	0			0	0	0	0	0	0	0	0	0		1	0	1	1	2	0	0	0	0	0	0	0	0	0	0
824	non school	1	f	25	cousin, female	extended family	1	13	0	SECONDAIRE	1	1	0	1	1	GHESKIO	0			0	0	0	0	0	0	0	0	0		1	0	1	1	2	0	0	0	0	0	0	0	0	0	0
825	non school	1	f	40	neighbor, female	accompagnateur	1	14	0	PRIMAIRE	1	1	0	1	1	GHESKIO	0			0	0	0	0	0	0	0	0	0		1	0	1	1	2	0	0	0	0	0	0	0	0	0	0
826	non school	1	f	39	mother	mother	1	10	0	PRIMAIRE	1	0		1	1	GHESKIO	0			0	0	0	0	0	0	0	0	0		1	0	1	1	2	0	0	0	0	0	0	0	0	0	0
827	non school	1	f	23	cousin, female	extended family	1	12	0	PRIMAIRE	1	1	0	1	1	GHESKIO	0			0	0	0	0	0	0	0	0	0		1	0	1	1	2	0	0	0	0	0	0	0	0	0	0
828	non school	1	f	38	neighbor, female	accompagnateur	1	12	1	PRIMAIRE	1	0		1	1	GHESKIO	0			0	0	0	0	0	0	0	0	0		1	0	1	1	2	0	0	0	0	0	0	0	0	0	0
829	non school	1	f	77	grandmother	extended family	1	13	0	SECONDAIRE	1	1	0	1	1	GHESKIO	1	1	1	1	0	0	0	0	0	0	0	0	0	1	0	1	1	2	0	0	0	0	0	0	0	0	0	0
830	non school	1	f	77	grandmother	extended family	1	11	0	PRIMAIRE	1	0		1	1	GHESKIO	1	1	1	1	0	0	0	0	0	0	0	0	0	1	0	1	1	2	0	0	0	0	0	0	0	0	0	0
831	non school	1	f	19	neighbor, female	accompagnateur	1	11	0	PRIMAIRE	1	0		1	1	GHESKIO	1	0		0	0	0	0	0	0	0	0	0		1	0	1	1	2	0	0	0	0	0	0	0	0	0	0
832	non school	1	f	18	older sister	older sibling	1	13	0	PRIMAIRE	1	0		1	1	GHESKIO	1	0		0	0	0	0	0	0	0	0	0		1	0	1	1	2	0	0	0	0	0	0	0	0	0	0
833	non school	0	m	19	neighbor, male	accompagnateur	1	11	0	PRIMAIRE	1	0		1	1	GHESKIO	1	0		0	0	0	0	0	0	0	0	0		1	0	1	1	2	0	0	0	0	0	0	0	0	0	0		0
834	non school	0	m	19	older brother	older sibling	1	11	0	PRIMAIRE	1	0		1	1	GHESKIO	1	0		0	0	0	0	0	0	0	0	0		1	0	1	1	2	0	0	0	0	0	0	0	0	0	0
835	non school	0	f	27	cousin, female	extended family	1	13	0	PRIMAIRE	1	0		1	1	GHESKIO	1	0		0	0	0	0	0	0	0	0	0						1
836	non school	0	f	27	cousin, female	extended family	1	11	0	PRIMAIRE	1	0		1	1	GHESKIO	1	0		0	0	0	0	0	0	0	0	0		1	0	1	1	2	0	0	0	0	0	0	0	0	0	0
837	non school	0	f	43	mother	mother	1	12	0	PRIMAIRE	1	0		1	1	GHESKIO	1	0		0	0	0	0	0	0	0	0	0		1	0	1	1	2	0	0	0	0	0	0	0	0	0	0		0
838	non school	0	f	27	neighbor, female	accompagnateur	1	10	0	PRIMAIRE	1	0		1	1	GHESKIO	1	0		0	0	0	0	0	0	0	0	0						1
839	non school	0	f	27	mother	mother	1	13	0	PRIMAIRE	1	1	0	1	1	GHESKIO	1	0		0	0	0	0	0	0	0	0	0		1	0	1	1	2	1	1		0	0	0	0	0	0	0
840	non school	0	m	55	father	father	1	14	0	PRIMAIRE	1	0		1	1	GHESKIO	1	0		0	0	0	0	0	0	0	0	0						1
841	non school	1	f	35	mother	mother	1	10	1	PRIMAIRE	1	0		1	1	GHESKIO	0			0	0	0	0	0	0	0	0	0		1	0	1	1	2	0	0	0	0	0	0	0	0	0	0
842	non school	0	f	27	cousin, female	extended family	1	14	0	PRIMAIRE	1	1	0	1	1	GHESKIO	1	0		0	0	0	0	0	0	0	0	0		1	0	1	1	2	0	0	0	0	0	0	0	0	0	0
843	non school	0	m	55	father	father	1	10	0	PRIMAIRE	1	0		1	1	GHESKIO	1	0		0	0	0	0	0	0	0	0	0						1
844	non school	0	m	25	neighbor, male	accompagnateur	1	10	0	PRIMAIRE	1	0	0	1	1	GHESKIO	0			0	0	0	0	0	0	0	0	0		1	0	1	1	2	0	0	0	0	0	0	0	0	0	0
845	non school	0	m	25	neighbor, male	accompagnateur	1	13	0	PRIMAIRE	1	0		1	1	GHESKIO	0			0	0	0	0	0	0	0	0	0		1	0	1	1	2	0	0	0	0	0	0	0	0	0	0		0
846	non school	0	m	29	neighbor, male	accompagnateur	1	12	0	PRIMAIRE	1	0		1	1	GHESKIO	0			0	0	0	0	0	0	0	0	0		1	0	1	1	2	0	0	0	0	0	0	0	0	0	0		0
847	non school	0	f	22	cousin, female	extended family	1	13	0	PRIMAIRE	1	1	0	1	1	GHESKIO	0			0	0	0	0	0	0	0	0	0		1	0	1	1	2	0	0	0	0	0	0	0	0	0	0
848	non school	0	f	22	neighbor, female	accompagnateur	1	10	0	PRIMAIRE	1	0		1	1	GHESKIO	0			0	0	0	0	0	0	0	0	0		1	0	1	1	2	0	0	0	0	0	0	0	0	0	0
849	non school	0	f	22	cousin, female	extended family	1	13	0	PRIMAIRE	1	0		1	1	GHESKIO	0			0	0	0	0	0	0	0	0	0		1	0	1	1	2	0	0	0	0	0	0	0	0	0	0		0
850	non school	1	f	25	aunt	extended family	1	10	0	PRIMAIRE	1	0		1	1	GHESKIO	0			0	0	0	0	0	0	0	0	0		1	0	1	1	2	1	1		0	0	0	0	0	0	0
851	non school	0	f	31	neighbor, female	accompagnateur	1	10	0	PRIMAIRE	1	0		1	1	GHESKIO	1	0		0	0	0	0	0	0	0	0	0						1
852	non school	0	f	31	neighbor, female	accompagnateur	1	13	0	PRIMAIRE	1	1	0	1	1	GHESKIO	1	0		0	0	0	0	0	0	0	0	0		1	0	1	1	2	0	0	0	0	0	0	0	0	0	0
853	non school	0	f	36	accompagnateur, female	accompagnateur	1	11	0	PRIMAIRE	1	0		1	1	GHESKIO	0			0	0	0	0	0	0	0	0	0		1	0	1	1	2	0	0	0	0	0	0	0	0	0	0		0
854	non school	0	m	25	cousin, male	extended family	1	13	1	PRIMAIRE	1	1	0	1	1	GHESKIO	0			0	0	0	0	0	0	0	0	0		1	0	1	1	2	0	0	0	0	0	0	0	0	0	0
855	non school	0	f	36	accompagnateur, female	accompagnateur	1	13	0	PRIMAIRE	1	1	0	1	1	GHESKIO	0			0	0	0	0	0	0	0	0	0		1	0	1	1	2	0	0	0	0	0	0	0	0	0	0		0
856	non school	0	f	36	mother's friend, female	accompagnateur	1	11	0	PRIMAIRE	1	0		1	1	GHESKIO	0			0	0	0	0	0	0	0	0	0		1	0	1	1	2	0	0	0	0	0	0	0	0	0	0		0
857	non school	0	f	36	accompagnateur, female	accompagnateur	1	13	0	PRIMAIRE	1	0		1	1	GHESKIO	0			0	0	0	0	0	0	0	0	0		1	0	1	1	2	0	0	0	0	0	0	0	0	0	0		0
858	non school	0	f	18	older sister	older sibling	1	12	0	PRIMAIRE	1	0		1	1	GHESKIO	1	0		0	0	0	0	0	0	0	0	0		1	0	1	1	2	0	0	0	0	0	0	0	0	0	0		0
859	non school	1	f	31	neighbor, female	accompagnateur	1	14	0	SECONDAIRE	1	1	0	1	1	GHESKIO	1	0		0	0	0	0	0	0	0	0	0		1	0	1	1	2	0	0	0	0	0	0	0	0	0	0
860	non school	1	f	31	neighbor, female	accompagnateur	1	13	0	SECONDAIRE	1	1	0	1	1	GHESKIO	1	0		0	0	0	0	0	0	0	0	0		1	0	1	1	2	0	0	0	0	0	0	0	0	0	0
861	non school	1	m	52	father	father	1	14	0	PRIMAIRE	1	1	0	1	1	GHESKIO	0			0	0	0	0	0	0	0	0	0		1	0	1	1	2	0	0	0	0	0	0	0	0	0	0
862	non school	1	f	25	neighbor, female	accompagnateur	1	14	0	SECONDAIRE	1	1	0	1	1	GHESKIO	0			0	0	0	0	0	0	0	0	0		1	0	1	1	2	0	0	0	0	0	0	0	0	0	0		0
863	non school	1	f	25	neighbor, female	accompagnateur	1	10	0	PRIMAIRE	1	1	0	1	1	GHESKIO	0			0	0	0	0	0	0	0	0	0		1	0	1	1	2	0	0	0	0	0	0	0	0	0	0
864	non school	1	f	39	mother	mother	1	13	0	PRIMAIRE	1	0		1	1	GHESKIO	0			0	0	0	0	0	0	0	0	0		1	0	1	1	2	1	0	0	0	0	0	0	0	0	0
865	non school	0	f	43	mother	mother	1	12	0	PRIMAIRE	1	0		1	1	GHESKIO	0			0	0	0	0	0	0	0	0	0		1	0	1	1	2	0	0	0	0	0	0	0	0	0	0
866	non school	0	f	43	mother	mother	1	11	0	PRIMAIRE	1	0		1	1	GHESKIO	0			0	0	0	0	0	0	0	0	0		1	0	1	1	2	0	0	0	0	0	0	0	0	0	0
867	non school	0	f	43	godmother	sponsor	1	12	0	PRIMAIRE	1	0		1	1	GHESKIO	0			0	0	0	0	0	0	0	0	0		1	0	1	1	2	0	0	0	0	0	0	0	0	0	0
868	non school	1	f	36	mother	mother	1	10	0	PRIMAIRE	1	0		1	1	GHESKIO	1	0		0	0	0	0	0	0	0	0	0		1	0	1	1	2	0	0	0	0	0	0	0	0	0	0
869	non school	1	f	36	aunt	extended family	1	12	0	PRIMAIRE	1	1	0	1	1	GHESKIO	1	0		0	0	0	0	0	0	0	0	0		1	0	1	1	2	0	0	0	0	0	0	0	0	0	0
870	non school	0	f	26	cousin, female	extended family	1	13	0	PRIMAIRE	1	1	0	1	1	GHESKIO	0			0	0	0	0	0	0	0	0	0		1	0	1	1	2	0	0	0	0	0	0	0	0	0	0
871	non school	0	f	45	aunt	extended family	1	13	0	PRIMAIRE	1	1	0	1	1	GHESKIO	1	0		0	0	0	0	0	0	0	0	0		1	0	1	1	2	0	0	0	0	0	0	0	0	0	0
872	non school	0	f	23	older sister	older sibling	1	13	0	PRIMAIRE	1	1	0	1	1	GHESKIO	1	0		0	0	0	0	0	0	0	0	0		1	0	1	1	2	0	0	0	0	0	0	0	0	0	0		0
873	non school	0	f	33	neighbor, female	accompagnateur	1	12	0	SECONDAIRE	1	1	0	1	1	GHESKIO	1	0		0	0	0	0	0	0	0	0	0		1	0	1	1	2	0	0	0	0	0	0	0	0	0	0
874	non school	0	f	38	mother	mother	1	14	0	PRIMAIRE	1	1	0	1	1	GHESKIO	0			0	0	0	0	0	0	0	0	0		1	0	1	1	2	0	0	0	0	0	0	0	0	0	0
875	non school	0	f	35	mother	mother	1	10	0	PRIMAIRE	1	0		1	1	GHESKIO	0			0	0	0	0	0	0	0	0	0		1	0	1	1	2	1	0	0	0	0	0	0	0	0	0
876	non school	0	f	30	mother	mother	1	12	0	PRIMAIRE	1	1	0	1	1	GHESKIO	0			0	0	0	0	0	0	0	0	0		1	0	1	1	2	0	0	0	0	0	0	0	0	0	0
877	non school	0	f	20	aunt	extended family	1	13	0	PRIMAIRE	1	1	0	1	1	GHESKIO	0			0	0	0	0	0	0	0	0	0		1	0	1	1	2	0	0	0	0	0	0	0	0	0	0
878	non school	0	f	30	mother	mother	1	10	0	PRIMAIRE	1	0		1	1	GHESKIO	0			0	0	0	0	0	0	0	0	0		1	0	1	1	2	0	0	0	0	0	0	0	0	0	0
879	non school	0	f	35	mother	mother	1	12	0	PRIMAIRE	1	0		1	1	GHESKIO	0			0	0	0	0	0	0	0	0	0		1	0	1	1	2	0	0	0	0	0	0	0	0	0	0
880	non school	0	f	22	older sister	older sibling	1	11	0	PRIMAIRE	1	0		1	1	GHESKIO	1	0		0	0	0	0	0	0	0	0	0		1	0	1	1	2	0	0	0	0	0	0	0	0	0	0
881	non school	0	f	33	mother	mother	1	14	0	SECONDAIRE	1	1	0	1	1	GHESKIO	0			0	0	0	0	0	0	0	0	0						1
882	non school	0	m	22	accompagnateur, male	accompagnateur	1	11	1	PRIMAIRE	1	1	0	1	1	GHESKIO	0			0	0	0	0	0	0	0	0	0		1	0	1	1	2	0	0	0	0	0	0	0	0	0	0		0
883	non school	1	m	21	neighbor, male	accompagnateur	1	14	0	SECONDAIRE	1	1	0	1	1	GHESKIO	1	0		0	0	0	0	0	0	0	0	0		1	0	1	1	2	0	0	0	0	0	0	0	0	0	0
884	non school	1	m	21	neighbor, male	accompagnateur	1	14	0	PRIMAIRE	1	1	0	1	1	GHESKIO	1	0		0	0	0	0	0	0	0	0	0		1	0	1	1	2	0	0	0	0	0	0	0	0	0	0		0
885	non school	1	m	21	cousin, male	extended family	1	12	0	PRIMAIRE	1	0		1	1	GHESKIO	1	0		0	0	0	0	0	0	0	0	0		1	0	1	1	2	0	0	0	0	0	0	0	0	0	0
886	non school	1	f	33	mother	mother	1	11	0	PRIMAIRE	1	0		1	1	GHESKIO	1	0		0	0	0	0	0	0	0	0	0		1	0	1	1	2	0	0	0	0	0	0	0	0	0	0
887	non school	0	m	31	accompagnateur, male	accompagnateur	1	13	0	PRIMAIRE	1	1	0	1	1	GHESKIO	1	0		0	0	0	0	0	0	0	0	0		1	0	1	1	2	0	0	0	0	0	0	0	0	0	0
888	non school	1	m	42	father	father	1	12	0	PRIMAIRE	1	0		1	1	GHESKIO	1	0		0	0	0	0	0	0	0	0	0		1	0	1	1	2	0	0	0	0	0	0	0	0	0	0
889	non school	1	m	21	neighbor, male	accompagnateur	1	13	0	SECONDAIRE	1	0		1	1	GHESKIO	1	0		0	0	0	0	0	0	0	0	0						1
890	non school	0	m	31	accompagnateur, male	accompagnateur	1	14	0	PRIMAIRE	1	1	0	1	1	GHESKIO	1	0		0	0	0	0	0	0	0	0	0		1	0	1	1	2	0	0	0	0	0	0	0	0	0	0
891	non school	0	f	38	mother	mother	1	11	0	PRIMAIRE	1	0		1	1	GHESKIO	1	0		0	0	0	0	0	0	0	0	0		1	0	1	1	2	0	0	0	0	0	0	0	0	0	0
892	non school	0	f	34	aunt	extended family	1	11	0	PRIMAIRE	1	0		1	1	GHESKIO	1	0		0	0	0	0	0	0	0	0	0		1	0	1	1	2	0	0	0	0	0	0	0	0	0	0		0
893	non school	0	m	34	brother in law	extended family	1	11	0	PRIMAIRE	1	0		1	1	GHESKIO	1	0		0	0	0	0	0	0	0	0	0		1	0	1	1	2	0	0	0	0	0	0	0	0	0	0
894	non school	2	f	34	aunt	extended family	1	13	0	PRIMAIRE	1	1	0	1	1	GHESKIO	1	0		0	0	0	0	0	0	0	0	0		1	0	1	1	2	0	0	0	0	0	0	0	0	0	0
895	non school	0	f	21	cousin, female	extended family	1	12	0	PRIMAIRE	1	1	0	1	1	GHESKIO	1	0		0	0	0	0	0	0	0	0	0						1
896	non school	0	m	31	uncle	extended family	1	14	0	PRIMAIRE	1	1	0	1	1	GHESKIO	0			0	0	0	0	0	0	0	0	0		1	0	1	1	2	0	0	0	0	0	0	0	0	0	0
897	non school	0	f	38	mother	mother	1	10	0	PRIMAIRE	1	0		1	1	GHESKIO	0			0	0	0	0	0	0	0	0	0						1
898	non school	1	m	18	older brother	older sibling	1	11	0	PRIMAIRE	1	0		1	1	GHESKIO	1	0		0	0	0	0	0	0	0	0	0		1	0	1	1	2	0	0	0	0	0	0	0	0	0	0
899	non school	1	m	20	cousin, male	extended family	1	12	0	PRIMAIRE	1	1	0	1	1	GHESKIO	1	0		0	0	0	0	0	0	0	0	0		1	0	1	1	2	0	0	0	0	0	0	0	0	0	0
900	non school	1	f	33	neighbor, female	accompagnateur	1	12	1	PRIMAIRE	1	0		1	1	GHESKIO	1	0		0	0	0	0	0	0	0	0	0						1
901	non school	0	f	25	older sister	older sibling	1	12	0	PRIMAIRE	1	0		1	1	GHESKIO	1	0		0	0	0	0	0	0	0	0	0		1	0	1	1	2	0	0	0	0	0	0	0	0	0	0		0
902	non school	1	f	20	aunt	extended family	1	14	0	PRIMAIRE	1	0		1	1	GHESKIO	1	0		0	0	0	0	0	0	0	0	0		1	0	1	1	2	0	0	0	0	0	0	0	0	0	0
903	non school	0	f	50	neighbor, female	accompagnateur	1	11	0	PRIMAIRE	1	0		1	1	GHESKIO	1	0		0	0	0	0	0	0	0	0	0		1	0	1	1	2	0	0	0	0	0	0	0	0	0	0
904	non school	1	m	53	uncle	extended family	1	10	0	PRIMAIRE	1	0		1	1	GHESKIO	0			0	0	0	0	0	0	0	0	0		1	0	1	1	2	0	0	0	0	0	0	0	0	0	0
905	non school	0	f	50	neighbor, female	accompagnateur	1	13	0	PRIMAIRE	1	0		1	1	GHESKIO	1	0		0	0	0	0	0	0	0	0	0		1	0	1	1	2	0	0	0	0	0	0	0	0	0	0
906	non school	1	f	20	neighbor, female	accompagnateur	1	13	0	PRIMAIRE	1	0		1	1	GHESKIO	1	0		0	0	0	0	0	0	0	0	0						1
907	non school	1	f	36	aunt	extended family	1	14	0	SECONDAIRE	1	1	0	1	1	GHESKIO	1	0		0	0	0	0	0	0	0	0	0		1	0	1	1	2	0	0	0	0	0	0	0	0	0	0		0
908	non school	1	f	19	older sister	older sibling	1	10	0	PRIMAIRE	1	0		1	1	GHESKIO	1	1	1	1	0	0	0	0	0	0	0	0	0					1
909	non school	1	f	19	cousin, female	extended family	1	10	0	PRIMAIRE	1	0		1	1	GHESKIO	1	1	1	1	0	0	0	0	0	0	0	0	0	1	0	1	1	2	1	0	0	0	0	0	0	0	0	0
910	non school	0	f	28	aunt	extended family	1	12	0	SECONDAIRE	1	1	0	1	1	GHESKIO	0			0	0	0	0	0	0	0	0	0		1	0	1	1	2	0	0	0	0	0	0	0	0	0	0
911	non school	0	m	18	cousin, male	extended family	1	12	0	PRIMAIRE	1	0		1	1	GHESKIO	0			0	0	0	0	0	0	0	0	0		1	0	1	1	2	0	0	0	0	0	0	0	0	0	0
912	non school	0	f	28	neighbor, female	accompagnateur	1	13	0	SECONDAIRE	1	1	0	1	1	GHESKIO	0			0	0	0	0	0	0	0	0	0		1	0	1	1	2	0	0	0	0	0	0	0	0	0	0
913	non school	0	f	28	mother	mother	1	11	0	PRIMAIRE	1	0		1	1	GHESKIO	0			0	0	0	0	0	0	0	0	0		1	0	1	1	2	0	0	0	0	0	0	0	0	0	0
914	non school	0	f	70	aunt	extended family	1	13	0	PRIMAIRE	1	1	0	1	1	GHESKIO	0			0	0	0	0	0	0	0	0	0		1	0	1	1	2	0	0	0	0	0	0	0	0	0	0
915	non school	1	f	21	older sister	older sibling	1	10	1	PRIMAIRE	1	0		1	1	GHESKIO	0			0	0	0	0	0	0	0	0	0		1	0	1	1	2	0	0	0	0	0	0	0	0	0	0		0
916	non school	0	m	20	grandfather	extended family	1	14	0	SECONDAIRE	1	1	0	1	1	GHESKIO	1	0		0	0	0	0	0	0	0	0	0		1	0	1	1	2	0	0	0	0	0	0	0	0	0	0
917	non school	0	f	70	grandmother	extended family	1	14	0	SECONDAIRE	1	1	0	1	1	GHESKIO	0			0	0	0	0	0	0	0	0	0		1	0	1	1	2	0	0	0	0	0	0	0	0	0	0
918	non school	0	f	30	older sister	older sibling	1	12	0	PRIMAIRE	1	0		1	1	GHESKIO	1	0		0	0	0	0	0	0	0	0	0		1	0	1	1	2	0	0	0	0	0	0	0	0	0	0
919	non school	1	f	30	neighbor, female	accompagnateur	1	12	0	PRIMAIRE	1	0		1	1	GHESKIO	1	0		0	0	0	0	0	0	0	0	0		1	0	1	1	2	0	0	0	0	0	0	0	0	0	0
920	non school	0	m	47	godfather	sponsor	1	12	0	PRIMAIRE	1	0		1	1	GHESKIO	0			0	0	0	0	0	0	0	0	0		1	0	1	1	2	0	0	0	0	0	0	0	0	0	0
921	non school	1	f	18	sister in law	extended family	1	11	0	PRIMAIRE	1	0		1	1	GHESKIO	1	0		0	0	0	0	0	0	0	0	0		1	0	1	1	2	0	0	0	0	0	0	0	0	0	0
922	non school	1	f	30	aunt	extended family	1	10	0	PRIMAIRE	1	0		1	1	GHESKIO	1	0		0	0	0	0	0	0	0	0	0		1	0	1	1	2	0	0	0	0	0	0	0	0	0	0
923	non school	0	f	47	mother's friend, female	accompagnateur	1	13	0	PRIMAIRE	1	0		1	1	GHESKIO	1	0		0	0	0	0	0	0	0	0	0						1
924	non school	1	f	24	neighbor, female	accompagnateur	1	11	0	AUCUN NIVEAU	1	0		1	1	GHESKIO	0			0	0	0	0	0	0	0	0	0						1
925	non school	1	f	24	cousin, female	extended family	1	11	0	PRIMAIRE	1	0		1	1	GHESKIO	1	0		0	0	0	0	0	0	0	0	0		1	0	1	1	2	0	0	0	0	0	0	0	0	0	0
926	non school	0	f	33	neighbor, female	accompagnateur	1	10	0	PRIMAIRE	1	1	0	1	1	GHESKIO	1	0		0	0	0	0	0	0	0	0	0		1	0	1	1	2	0	0	0	0	0	0	0	0	0	0
927	non school	0	f	33	neighbor, female	accompagnateur	1	13	0	PRIMAIRE	1	0		1	1	GHESKIO	1	0		0	0	0	0	0	0	0	0	0		1	0	1	1	2	0	0	0	0	0	0	0	0	0	0
928	non school	1	f	18	older sister	older sibling	1	11	0	PRIMAIRE	1	0		1	1	GHESKIO	0			0	0	0	0	0	0	0	0	0		1	0	1	1	2	0	0	0	0	0	0	0	0	0	0
929	non school	1	m	51	father	father	1	13	0	PRIMAIRE	1	0		1	1	GHESKIO	1	0		0	0	0	0	0	0	0	0	0		1	0	1	1	2	0	0	0	0	0	0	0	0	0	0		0
930	non school	0	f	49	mother	mother	1	13	0	SECONDAIRE	1	1	0	1	1	GHESKIO	0			0	0	0	0	0	0	0	0	0		1	0	1	1	2	0	0	0	0	0	0	0	0	0	0
931	non school	2	m	22	uncle	extended family	1	13	0	PRIMAIRE	1	1	0	1	1	GHESKIO	1	0		0	0	0	0	0	0	0	0	0		1	0	1	1	2	0	0	0	0	0	0	0	0	0	0		0
932	non school	1	f	30	cousin, female	extended family	1	11	0	PRIMAIRE	1	0		1	1	GHESKIO	1	0		0	0	0	0	0	0	0	0	0		1	0	1	1	2	0	0	0	0	0	0	0	0	0	0
933	non school	1	f	41	neighbor, female	accompagnateur	1	12	0	PRIMAIRE	1	1	0	1	1	GHESKIO	0			0	0	0	0	0	0	0	0	0		1	0	1	1	2	0	0	0	0	0	0	0	0	0	0
934	non school	0	f	32	mother	mother	1	10	0	PRIMAIRE	1	0		1	1	GHESKIO	0			0	0	0	0	0	0	0	0	0		1	0	1	1	2	0	0	0	0	0	0	0	0	0	0
935	non school	1	f	37	mother	mother	1	12	0	PRIMAIRE	1	0		1	1	GHESKIO	1	0		0	0	0	0	0	0	0	0	0		1	0	1	1	2	0	0	0	0	0	0	0	0	0	0		0
936	non school	0	f	49	neighbor, female	accompagnateur	1	11	0	PRIMAIRE	1	0		1	1	GHESKIO	1	0		0	0	0	0	0	0	0	0	0		1	0	1	1	2	0	0	0	0	0	0	0	0	0	0
937	non school	0	m	49	father	father	1	11	0	PRIMAIRE	1	0		1	1	GHESKIO	1	0		0	0	0	0	0	0	0	0	0		1	0	1	1	2	0	0	0	0	0	0	0	0	0	0
938	non school	0	f	19	older sister	older sibling	1	12	0	PRIMAIRE	1	1	0	1	1	GHESKIO	0			0	0	0	0	0	0	0	0	0		1	0	1	1	2	0	0	0	0	0	0	0	0	0	0
939	non school	0	f	20	cousin, female	extended family	1	12	0	PRIMAIRE	1	0		1	1	GHESKIO	1	0		0	0	0	0	0	0	0	0	0		1	0	1	1	2	0	0	0	0	0	0	0	0	0	0
940	non school	0	f	35	mother	mother	1	13	0	PRIMAIRE	1	1	0	1	1	GHESKIO	0			0	0	0	0	0	0	0	0	0						1
941	non school	0	f	33	mother	mother	1	12	0	PRIMAIRE	1	0		1	1	GHESKIO	1	0		0	0	0	0	0	0	0	0	0		1	0	1	1	2	0	0	0	0	0	0	0	0	0	0
942	non school	0	f	25	older sister	older sibling	1	10	0	PRIMAIRE	1	0		1	1	GHESKIO	0			0	0	0	0	0	0	0	0	0		1	0	1	1	2	0	0	0	0	0	0	0	0	0	0
943	non school	1	f	42	aunt	extended family	1	12	0	PRIMAIRE	1	0		1	1	GHESKIO	1	0		0	0	0	0	0	0	0	0	0		1	0	1	1	2	0	0	0	0	0	0	0	0	0	0
944	non school	0	f	55	mother	mother	1	12	0	PRIMAIRE	1	1	0	1	1	GHESKIO	1	0		0	0	0	0	0	0	0	0	0						1
945	non school	0	f	55	neighbor, female	accompagnateur	1	12	0	PRIMAIRE	1	0		1	1	GHESKIO	1	1	1	1	0	0	0	0	0	0	0	0	0	1	0	1	1	2	0	0	0	0	0	0	0	0	0	0		0
946	non school	0	f	35	mother	mother	1	10	0	PRIMAIRE	1	1	0	1	1	GHESKIO	0			0	0	0	0	0	0	0	0	0		1	0	1	1	2	0	0	0	0	0	0	0	0	0	0
947	non school	1	m	50	father	father	1	11	0	PRIMAIRE	1	0		1	1	GHESKIO	1	0		0	0	0	0	0	0	0	0	0		1	0	1	1	2	0	0	0	0	0	0	0	0	0	0
948	non school	1	m	50	neighbor, male	accompagnateur	1	13	0	PRIMAIRE	1	0		1	1	GHESKIO	1	0		0	0	0	0	0	0	0	0	0						1
949	non school	1	m	50	father	father	1	14	0	PRIMAIRE	1	0		1	1	GHESKIO	1	0		0	0	0	0	0	0	0	0	0		1	0	1	1	2	0	0	0	0	0	0	0	0	0	0
950	non school	0	f	23	mother in law	extended family	1	11	0	PRIMAIRE	1	0		1	1	GHESKIO	0	0		0	0	0	0	0	0	0	0	0		1	0	1	1	2	0	0	0	0	0	0	0	0	0	0
951	non school	0	f	37	mother	mother	1	10	0	PRIMAIRE	1	0		1	1	GHESKIO	0			0	0	0	0	0	0	0	0	0		1	0	1	1	2	0	0	0	0	0	0	0	0	0	0
952	non school	1	f	18	older sister	older sibling	1	13	0	PRIMAIRE	1	1	0	1	1	GHESKIO	1	1	1|5	1	0	0	0	1	0	0	0	0	0					1
953	non school	0	f	18	older sister	older sibling	1	14	0	SECONDAIRE	1	1	0	1	1	GHESKIO	0			0	0	0	0	0	0	0	0	0		1	0	1	1	2	0	0	0	0	0	0	0	0	0	0		0
954	non school	0	f	18	cousin, female	extended family	1	14	0	SECONDAIRE	1	1	0	1	1	GHESKIO	0			0	0	0	0	0	0	0	0	0		1	0	1	1	2	0	0	0	0	0	0	0	0	0	0
955	non school	0	f	25	mother	mother	1	11	0	PRIMAIRE	1	0		1	1	GHESKIO	0			0	0	0	0	0	0	0	0	0		1	0	1	1	2	0	0	0	0	0	0	0	0	0	0
956	non school	0	f	18	older sister	older sibling	1	12	0	PRIMAIRE	1	0		1	1	GHESKIO	0			0	0	0	0	0	0	0	0	0		1	0	1	1	2	0	0	0	0	0	0	0	0	0	0
957	non school	0	f	30	mother	mother	1	12	0	PRIMAIRE	1	1	0	1	1	GHESKIO	0			0	0	0	0	0	0	0	0	0		1	0	1	1	2	0	0	0	0	0	0	0	0	0	0
958	non school	0	f	18	cousin, female	extended family	1	14	1	PRIMAIRE	1	1	0	1	1	GHESKIO	0			0	0	0	0	0	0	0	0	0		1	0	1	1	2	1	1		0	0	0	0	0	0	0
959	non school	0	f	18	neighbor, female	accompagnateur	1	14	0	SECONDAIRE	1	1	0	1	1	GHESKIO	0			0	0	0	0	0	0	0	0	0		1	0	1	1	2	0	0	0	0	0	0	0	0	0	0		0
960	non school	1	f	28	mother	mother	1	10	0	PRIMAIRE	1	0		1	1	GHESKIO	1	0		0	0	0	0	0	0	0	0	0						1												0
961	non school	0	f	35	mother	mother	1	13	1	SECONDAIRE	1	1	1	1	1	GHESKIO	1	0		0	0	0	0	0	0	0	0	0		1	0	1	1	2	0	0	0	0	0	0	0	0	0	0
962	non school	0	f	35	godmother	sponsor	1	11	0	PRIMAIRE	1	0		1	1	GHESKIO	1	0		0	0	0	0	0	0	0	0	0		1	0	1	1	2	0	0	0	0	0	0	0	0	0	0
963	non school	1	f	23	cousin, female	extended family	1	12	1	PRIMAIRE	1	0		1	1	GHESKIO	1	0		0	0	0	0	0	0	0	0	0		1	0	1	1	2	0	0	0	0	0	0	0	0	0	0
964	non school	0	f	35	neighbor, female	accompagnateur	1	12	1	PRIMAIRE	1	0		1	1	GHESKIO	1	0		0	0	0	0	0	0	0	0	0						1
965	non school	1	f	29	mother	mother	1	13	0	SECONDAIRE	1	1	0	1	1	GHESKIO	1	0		0	0	0	0	0	0	0	0	0		1	0	1	1	2	0	0	0	0	0	0	0	0	0	0
966	non school	1	m	24	cousin, male	extended family	1	14	0	PRIMAIRE	1	0		1	1	GHESKIO	1	0		0	0	0	0	0	0	0	0	0		1	0	1	1	2	1	0	0	0	0	0	0	0	0	0
967	non school	1	m	24	cousin, male	extended family	1	13	0	PRIMAIRE	1	0		1	1	GHESKIO	1	0		0	0	0	0	0	0	0	0	0						1												0
968	non school	1	m	24	cousin, male	extended family	1	14	0	PRIMAIRE	1	1	0	1	1	GHESKIO	1	0		0	0	0	0	0	0	0	0	0		1	0	1	1	2	1	0	0	0	0	0	0	0	0	0
969	non school	1	f	20	older sister	older sibling	1	10	0	PRIMAIRE	1	0		1	1	GHESKIO	1	0		0	0	0	0	0	0	0	0	0		1	0	1	1	2	0	0	0	0	0	0	0	0	0	0
970	non school	1	f	30	aunt	extended family	1	12	0	PRIMAIRE	1	1	0	1	1	GHESKIO	1	0		0	0	0	0	0	0	0	0	0		1	0	1	1	2	0	0	0	0	0	0	0	0	0	0
971	non school	2	f	43	mother	mother	1	13	1	PRIMAIRE	1	0		1	1	GHESKIO	1	0		0	0	0	0	0	0	0	0	0		1	0	1	1	2	0	0	0	0	0	0	0	0	0	0		0
972	non school	1	f	30	neighbor, female	accompagnateur	1	12	0	PRIMAIRE	1	0		1	1	GHESKIO	1	0		0	0	0	0	0	0	0	0	0		1	0	1	1	2	0	0	0	0	0	0	0	0	0	0
973	non school	1	f	34	neighbor, female	accompagnateur	1	12	0	SECONDAIRE	1	1	0	1	1	GHESKIO	1	0		0	0	0	0	0	0	0	0	0		1	0	1	1	2	1	1		0	0	0	0	0	0	0
974	non school	0	f	36	mother	mother	1	11	0	PRIMAIRE	1	0		1	1	GHESKIO	1	0		0	0	0	0	0	0	0	0	0		1	0	1	1	2	0	0	0	0	0	0	0	0	0	0		0
975	non school	1	f	45	mother	mother	1	14	1	SECONDAIRE	1	1	0	1	1	GHESKIO	1	0		0	0	0	0	0	0	0	0	0		1	0	1	1	2	0	0	0	0	0	0	0	0	0	0		0
976	non school	0	f	25	neighbor, female	accompagnateur	1	11	0	PRIMAIRE	1	0		1	1	GHESKIO	1	0		0	0	0	0	0	0	0	0	0		1	0	1	1	2	0	0	0	0	0	0	0	0	0	0
977	non school	0	f	25	cousin, female	extended family	1	11	0	PRIMAIRE	1	0		1	1	GHESKIO	1	0		0	0	0	0	0	0	0	0	0		1	0	1	1	2	0	0	0	0	0	0	0	0	0	0
978	non school	0	f	30	mother	mother	1	11	0	PRIMAIRE	1	0		1	1	GHESKIO	0			0	0	0	0	0	0	0	0	0		1	0	1	1	2	0	0	0	0	0	0	0	0	0	0
979	non school	0	f	30	godmother	sponsor	1	12	0	PRIMAIRE	1	0		1	1	GHESKIO	0			0	0	0	0	0	0	0	0	0		1	0	1	1	2	0	0	0	0	0	0	0	0	0	0
980	non school	0	f	45	neighbor, female	accompagnateur	1	14	0	PRIMAIRE	1	1	0	1	1	GHESKIO	0			0	0	0	0	0	0	0	0	0		1	0	1	1	2	0	0	0	0	0	0	0	0	0	0		0
981	non school	0	f	45	mother	mother	1	11	0	PRIMAIRE	1	0		1	1	GHESKIO	1	0		0	0	0	0	0	0	0	0	0		1	0	1	1	2	0	0	0	0	0	0	0	0	0	0		0
982	non school	0	f	37	mother	mother	1	12	0	PRIMAIRE	1	0		1	1	GHESKIO	1	1	5	0	0	0	0	1	0	0	0	0	0	1	0	1	1	2	0	0	0	0	0	0	0	0	0	0
983	non school	1	f	27	mother	mother	1	10	0	PRIMAIRE	1	0		1	1	GHESKIO	1	0		0	0	0	0	0	0	0	0	0		1	0	1	1	2	0	0	0	0	0	0	0	0	0	0
984	non school	1	m	18	cousin, male	extended family	1	11	0	PRIMAIRE	1	0		1	1	GHESKIO	1	0		0	0	0	0	0	0	0	0	0		1	0	1	1	2	0	0	0	0	0	0	0	0	0	0
985	non school	1	m	18	cousin, male	extended family	1	13	0	PRIMAIRE	1	1	0	1	1	GHESKIO	1	0		0	0	0	0	0	0	0	0	0		1	0	1	1	2	0	0	0	0	0	0	0	0	0	0
986	non school	0	f	18	aunt	extended family	1	12	1	SECONDAIRE	1	0		1	1	GHESKIO	1	0		0	0	0	0	0	0	0	0	0		1	0	1	1	2	0	0	0	0	0	0	0	0	0	0
987	non school	1	f	18	aunt	extended family	1	13	0	PRIMAIRE	1	0		1	1	GHESKIO	1	0		0	0	0	0	0	0	0	0	0		1	0	1	1	2	0	0	0	0	0	0	0	0	0	0
988	non school	1	f	21	neighbor, female	accompagnateur	1	11	0	PRIMAIRE	1	0		1	1	GHESKIO	1	0		0	0	0	0	0	0	0	0	0		1	0	1	1	2	0	0	0	0	0	0	0	0	0	0
989	non school	0	f	18	cousin, female	extended family	1	11	0	PRIMAIRE	1	0		1	1	GHESKIO	1	0		0	0	0	0	0	0	0	0	0		1	0	1	1	2	0	0	0	0	0	0	0	0	0	0
990	non school	1	f	31	mother	mother	1	12	0	PRIMAIRE	1	1	0	1	1	GHESKIO	1	0		0	0	0	0	0	0	0	0	0		1	0	1	1	2	0	0	0	0	0	0	0	0	0	0
991	non school	0	f	18	cousin, female	extended family	1	12	0	PRIMAIRE	1	0		1	1	GHESKIO	1	0		0	0	0	0	0	0	0	0	0						1
992	non school	1	f	45	mother	mother	1	10	0	PRIMAIRE	1	0		1	1	GHESKIO	0			0	0	0	0	0	0	0	0	0		1	0	1	1	2	0	0	0	0	0	0	0	0	0	0
993	non school	1	f	21	older sister	older sibling	1	14	0	PRIMAIRE	1	1	0	1	1	GHESKIO	1	1	1	1	0	0	0	0	0	0	0	0	0	1	0	1	1	2	0	0	0	0	0	0	0	0	0	0		0
994	non school	1	f	35	mother	mother	1	13	0	PRIMAIRE	1	1	0	1	1	GHESKIO	0			0	0	0	0	0	0	0	0	0		1	0	1	1	2	0	0	0	0	0	0	0	0	0	0
995	non school	1	m	18	neighbor, male	accompagnateur	1	13	0	SECONDAIRE	1	1	0	1	1	GHESKIO	1	0		0	0	0	0	0	0	0	0	0		1	0	1	1	2	0	0	0	0	0	0	0	0	0	0
996	non school	1	f	40	neighbor, female	accompagnateur	1	11	0	PRIMAIRE	1	0		1	1	GHESKIO	1	0		0	0	0	0	0	0	0	0	0		1	0	1	1	2	0	0	0	0	0	0	0	0	0	0
997	non school	1	f	40	neighbor, female	accompagnateur	1	13	0	PRIMAIRE	1	1	0	1	1	GHESKIO	1	0		0	0	0	0	0	0	0	0	0		1	0	1	1	2	0	0	0	0	0	0	0	0	0	0
998	non school	1	f	42	mother	mother	1	11	1	PRIMAIRE	1	0		1	1	GHESKIO	1	0		0	0	0	0	0	0	0	0	0		1	0	1	1	2	0	0	0	0	0	0	0	0	0	0
999	non school	0	f	36	mother	mother	1	13	0	SECONDAIRE	1	1	0	1	1	GHESKIO	0			0	0	0	0	0	0	0	0	0		1	0	1	1	2	0	0	0	0	0	0	0	0	0	0
1000	non school	1	m	58	father	father	1	13	0	SECONDAIRE	1	1	0	1	1	GHESKIO	0			0	0	0	0	0	0	0	0	0		1	0	1	1	2	0	0	0	0	0	0	0	0	0	0
1001	non school	0	f	19	cousin, female	extended family	1	14	0	SECONDAIRE	1	1	0	1	1	GHESKIO	1	0		0	0	0	0	0	0	0	0	0		1	0	1	1	2	0	0	0	0	0	0	0	0	0	0
1002	non school	1	m	42	father	father	1	11	0	PRIMAIRE	1	1	0	1	1	GHESKIO	0			0	0	0	0	0	0	0	0	0		1	0	1	1	2	0	0	0	0	0	0	0	0	0	0
1003	non school	1	f	41	aunt	extended family	1	13	1	PRIMAIRE	1	0		1	1	GHESKIO	0			0	0	0	0	0	0	0	0	0		1	0	1	1	2	0	0	0	0	0	0	0	0	0	0		0
1004	non school	0	f	22	older sister	older sibling	1	12	0	PRIMAIRE	1	0		1	1	GHESKIO	1	0		0	0	0	0	0	0	0	0	0		1	0	1	1	2	0	0	0	0	0	0	0	0	0	0
1005	non school	0	f	44	mother	mother	1	13	0	SECONDAIRE	1	1	0	1	1	GHESKIO	1	0		0	0	0	0	0	0	0	0	0		1	0	1	1	2	0	0	0	0	0	0	0	0	0	0
1006	non school	1	f	24	older sister	older sibling	1	14	1	PRIMAIRE	1	0		1	1	GHESKIO	1	0		0	0	0	0	0	0	0	0	0		1	0	1	1	2	0	0	0	0	0	0	0	0	0	0		0
1007	non school	0	f	36	mother	mother	1	12	0	PRIMAIRE	1	0		1	1	GHESKIO	0			0	0	0	0	0	0	0	0	0		1	0	1	1	2	0	0	0	0	0	0	0	0	0	0
1008	non school	0	f	38	mother	mother	1	12	0	PRIMAIRE	1	1	0	1	1	GHESKIO	0			0	0	0	0	0	0	0	0	0		1	0	1	1	2	0	0	0	0	0	0	0	0	0	0
1009	non school	1	f	24	cousin, female	extended family	1	14	1	SECONDAIRE	1	0		1	1	GHESKIO	1	0		0	0	0	0	0	0	0	0	0		1	0	1	1	2	0	0	0	0	0	0	0	0	0	0
1010	non school	0	f	40	mother	mother	1	12	0	SECONDAIRE	1	1	0	1	1	GHESKIO	1	0		0	0	0	0	0	0	0	0	0		1	0	1	1	2	0	0	0	0	0	0	0	0	0	0
1011	non school	0	f	25	mother	mother	1	12	0	PRIMAIRE	1	0		1	1	GHESKIO	0			0	0	0	0	0	0	0	0	0						1
1012	non school	0	f	40	neighbor, female	accompagnateur	1	11	0	PRIMAIRE	1	0		1	1	GHESKIO	1	0		0	0	0	0	0	0	0	0	0		1	0	1	1	2	0	0	0	0	0	0	0	0	0	0
1013	non school	0	f	24	cousin, female	extended family	1	10	1	PRIMAIRE	1	0		1	1	GHESKIO	1	0		0	0	0	0	0	0	0	0	0		1	0	1	1	2	0	0	0	0	0	0	0	0	0	0		0
1014	non school	0	m	49	uncle	extended family	1	10	0	PRIMAIRE	1	0		1	1	GHESKIO	1	0		0	0	0	0	0	0	0	0	0						1
1015	non school	0	f	25	older sister	older sibling	1	14	0	PRIMAIRE	1	1	0	1	1	GHESKIO	1	0		0	0	0	0	0	0	0	0	0		1	0	1	1	2	0	0	0	0	0	0	0	0	0	0
1016	non school	1	f	26	neighbor, female	accompagnateur	1	14	1	SECONDAIRE	1	1	0	1	1	GHESKIO	1	0		0	0	0	0	0	0	0	0	0		1	0	1	1	2	0	0	0	0	0	0	0	0	0	0
1017	non school	1	f	26	neighbor, female	accompagnateur	1	13	0	SECONDAIRE	1	0		1	1	GHESKIO	1	0		0	0	0	0	0	0	0	0	0		1	0	1	1	2	0	0	0	0	0	0	0	0	0	0
1018	non school	1	f	26	neighbor, female	accompagnateur	1	11	0	PRIMAIRE	1	0		1	1	GHESKIO	1	0		0	0	0	0	0	0	0	0	0		1	0	1	1	2	0	0	0	0	0	0	0	0	0	0
1019	non school	1	f	26	neighbor, female	accompagnateur	1	10	0	PRIMAIRE	1	0		1	1	GHESKIO	1	0		0	0	0	0	0	0	0	0	0		1	0	1	1	2	0	0	0	0	0	0	0	0	0	0		0
1020	non school	1	f	26	neighbor, female	accompagnateur	1	12	0	PRIMAIRE	1	1	0	1	1	GHESKIO	1	0		0	0	0	0	0	0	0	0	0		1	0	1	1	2	0	0	0	0	0	0	0	0	0	0
1021	non school	0	f	41	mother	mother	1	12	0	PRIMAIRE	1	0		1	1	GHESKIO	0			0	0	0	0	0	0	0	0	0		1	0	1	1	2	0	0	0	0	0	0	0	0	0	0		0
1022	non school	1	f	42	aunt	extended family	1	10	0	PRIMAIRE	1	0		1	1	GHESKIO	1	0		0	0	0	0	0	0	0	0	0		1	0	1	1	2	0	0	0	0	0	0	0	0	0	0
1023	non school	1	f	38	mother	mother	1	14	0	SECONDAIRE	1	1	0	1	1	GHESKIO	0			0	0	0	0	0	0	0	0	0		1	0	1	1	2	1	1		0	0	0	0	0	0	0
1024	non school	1	f	18	older sister	older sibling	1	14	0	SECONDAIRE	1	1	0	1	1	GHESKIO	0			0	0	0	0	0	0	0	0	0		1	0	1	1	2	0	0	0	0	0	0	0	0	0	0
1025	non school	1	m	45	father	father	1	10	0	PRIMAIRE	1	0		1	1	GHESKIO	0			0	0	0	0	0	0	0	0	0		1	0	1	1	2	0	0	0	0	0	0	0	0	0	0
1026	non school	1	f	25	aunt	extended family	1	11	0	PRIMAIRE	1	0		1	1	GHESKIO	0			0	0	0	0	0	0	0	0	0		1	0	1	1	2	0	0	0	0	0	0	0	0	0	0
1027	non school	1	f	25	aunt	extended family	1	11	1	PRIMAIRE	1	0		1	1	GHESKIO	0			0	0	0	0	0	0	0	0	0		1	0	1	1	2	0	0	0	0	0	0	0	0	0	0
1028	non school	1	f	25	neighbor, female	accompagnateur	1	11	0	PRIMAIRE	1	0	0	1	1	GHESKIO	0			0	0	0	0	0	0	0	0	0		1	0	1	1	2	0	0	0	0	0	0	0	0	0	0
1029	non school	0	m	18	uncle	extended family	1	11	0	PRIMAIRE	1	0		1	1	GHESKIO	1	0		0	0	0	0	0	0	0	0	0		1	0	1	1	2	0	0	0	0	0	0	0	0	0	0
1030	non school	1	f	18	neighbor, female	accompagnateur	1	10	0	PRIMAIRE	1	0		1	1	GHESKIO	0			0	0	0	0	0	0	0	0	0		1	0	1	1	2	0	0	0	0	0	0	0	0	0	0
1031	non school	1	f	25	neighbor, female	accompagnateur	1	12	0	PRIMAIRE	1	0		1	1	GHESKIO	0			0	0	0	0	0	0	0	0	0		1	0	1	1	2	0	0	0	0	0	0	0	0	0	0
1032	non school	1	f	25	neighbor, female	accompagnateur	1	12	0	PRIMAIRE	1	1	0	1	1	GHESKIO	0			0	0	0	0	0	0	0	0	0		1	0	1	1	2	0	0	0	0	0	0	0	0	0	0
1033	non school	1	f	18	cousin, female	extended family	1	10	0	PRIMAIRE	1	0		1	1	GHESKIO	0			0	0	0	0	0	0	0	0	0		1	0	1	0	1	0	0	0	0	0	0	0	0	0	0
1034	non school	1	f	20	neighbor, female	accompagnateur	1	12	0	PRIMAIRE	1	1	0	1	1	GHESKIO	0			0	0	0	0	0	0	0	0	0		1	0	1	1	2	0	0	0	0	0	0	0	0	0	0		0
1035	non school	1	f	18	cousin, female	extended family	1	13	0	PRIMAIRE	1	0		1	1	GHESKIO	0			0	0	0	0	0	0	0	0	0		1	0	1	1	2	0	0	0	0	0	0	0	0	0	0
1036	non school	0	f	65	mother	mother	1	12	0	PRIMAIRE	1	0		1	1	GHESKIO	0			0	0	0	0	0	0	0	0	0		1	0	1	1	2	0	0	0	0	0	0	0	0	0	0
1037	non school	0	f	21	older sister	older sibling	1	10	0	PRIMAIRE	1	0		1	1	GHESKIO	1	0		0	0	0	0	0	0	0	0	0		1	0	1	1	2	0	0	0	0	0	0	0	0	0	0
1038	non school	1	f	33	mother	mother	1	12	1	PRIMAIRE	1	1	0	1	1	GHESKIO	0			0	0	0	0	0	0	0	0	0		1	0	1	1	2	0	0	0	0	0	0	0	0	0	0
1039	non school	0	f	23	neighbor, female	accompagnateur	1	11	0	PRIMAIRE	1	0		1	1	GHESKIO	0			0	0	0	0	0	0	0	0	0		1	0	1	1	2	0	0	0	0	0	0	0	0	0	0
1040	non school	0	f	23	cousin, female	extended family	1	14	0	PRIMAIRE	1	1	0	1	1	GHESKIO	0			0	0	0	0	0	0	0	0	0		1	0	1	1	2	0	0	0	0	0	0	0	0	0	0
1041	non school	0	f	23	cousin, female	extended family	1	13	0	PRIMAIRE	1	0		1	1	GHESKIO	0			0	0	0	0	0	0	0	0	0						1
1042	non school	0	f	36	mother	mother	1	12	0	PRIMAIRE	1	0		1	1	GHESKIO	0			0	0	0	0	0	0	0	0	0		1	0	1	1	2	0	0	0	0	0	0	0	0	0	0		0
1043	non school	1	f	40	aunt	extended family	1	13	1	PRIMAIRE	1	1	0	1	1	GHESKIO	1	1	2	0	1	0	0	0	0	0	0	0	0	1	0	1	1	2	0	0	0	0	0	0	0	0	0	0		0
1044	non school	0	f	20	neighbor, female	accompagnateur	1	13	0	PRIMAIRE	1	1	0	1	1	GHESKIO	0			0	0	0	0	0	0	0	0	0		1	0	1	1	2	0	0	0	0	0	0	0	0	0	0
1045	non school	1	f	22	aunt	extended family	1	13	0	PRIMAIRE	1	1	0	1	1	GHESKIO	1	0		0	0	0	0	0	0	0	0	0		1	0	1	1	2	0	0	0	0	0	0	0	0	0	0
1046	non school	0	f	43	mother	mother	1	10	0	PRIMAIRE	1	0		1	1	GHESKIO	1	0		0	0	0	0	0	0	0	0	0		1	0	1	1	2	0	0	0	0	0	0	0	0	0	0
1047	non school	0	f	32	mother	mother	1	14	0	SECONDAIRE	1	1	0	1	1	GHESKIO	1	0		0	0	0	0	0	0	0	0	0						1												0
1048	non school	1	m	60	uncle	extended family	1	11	0	PRIMAIRE	1	0		1	1	GHESKIO	1	0		0	0	0	0	0	0	0	0	0		1	0	1	1	2	0	0	0	0	0	0	0	0	0	0
1049	non school	1	f	47	mother in law	extended family	1	14	0	PRIMAIRE	1	1	0	1	1	GHESKIO	0			0	0	0	0	0	0	0	0	0		1	0	1	1	2	0	0	0	0	0	0	0	0	0	0		0
1050	non school	0	f	35	mother	mother	1	10	0	PRIMAIRE	1	0		1	1	GHESKIO	0			0	0	0	0	0	0	0	0	0		1	0	1	1	2	0	0	0	0	0	0	0	0	0	0
1051	non school	2	f	47	cousin, female	extended family	1	12	1	PRIMAIRE	1	0		1	1	GHESKIO	1	0		0	0	0	0	0	0	0	0	0		1	0	1	1	2	0	0	0	0	0	0	0	0	0	0		0
1052	non school	0	f	36	mother	mother	1	11	0	PRIMAIRE	1	0		1	1	GHESKIO	1	0		0	0	0	0	0	0	0	0	0		1	0	1	1	2	0	0	0	0	0	0	0	0	0	0
1053	non school	0	f	38	mother	mother	1	10	0	PRIMAIRE	1	0		1	1	GHESKIO	0			0	0	0	0	0	0	0	0	0		1	0	1	1	2	0	0	0	0	0	0	0	0	0	0
1054	non school	1	f	51	mother	mother	1	11	1	PRIMAIRE	1	0		1	1	GHESKIO	1	0		0	0	0	0	0	0	0	0	0		1	0	1	1	2	0	0	0	0	0	0	0	0	0	0		0
1055	non school	1	m	27	uncle	extended family	1	13	0	SECONDAIRE	1	1	0	1	1	GHESKIO	0			0	0	0	0	0	0	0	0	0						1
1056	non school	1	m	27	neighbor, male	accompagnateur	1	11	0	PRIMAIRE	1	0		1	1	GHESKIO	0			0	0	0	0	0	0	0	0	0		1	0	1	1	2	0	0	0	0	0	0	0	0	0	0
1057	non school	0	m	27	neighbor, male	accompagnateur	1	10	0	PRIMAIRE	1	0		1	1	GHESKIO	1	0		0	0	0	0	0	0	0	0	0		1	0	1	1	2	0	0	0	0	0	0	0	0	0	0
1058	non school	0	f	37	mother	mother	1	10	1	PRIMAIRE	1	1	0	1	1	GHESKIO	1	0		0	0	0	0	0	0	0	0	0		1	0	1	1	2	0	0	0	0	0	0	0	0	0	0
1059	non school	0	f	20	cousin, female	extended family	1	12	0	PRIMAIRE	1	0		1	1	GHESKIO	0			0	0	0	0	0	0	0	0	0		1	0	1	1	2	0	0	0	0	0	0	0	0	0	0		0
1060	non school	1	f	40	cousin, female	extended family	1	12	1		1	0		1	1	GHESKIO	1	0		0	0	0	0	0	0	0	0	0		1	0	1	1	2	0	0	0	0	0	0	0	0	0	0		0
1061	non school	0	m	18	cousin, male	extended family	1	12	0	PRIMAIRE	1	1	0	1	1	GHESKIO	0			0	0	0	0	0	0	0	0	0		1	0	1	1	2	0	0	0	0	0	0	0	0	0	0
1062	non school	0	f	19	cousin, female	extended family	1	12	0	PRIMAIRE	1	0		1	1	GHESKIO	1	0		0	0	0	0	0	0	0	0	0		1	0	1	1	2	0	0	0	0	0	0	0	0	0	0		0
1063	non school	0	f	26	neighbor, female	accompagnateur	1	11	0	PRIMAIRE	1	0		1	1	GHESKIO	0			0	0	0	0	0	0	0	0	0		1	0	1	1	2	0	0	0	0	0	0	0	0	0	0
1064	non school	0	f	26	neighbor, female	accompagnateur	1	10	0	PRIMAIRE	1	0		1	1	GHESKIO	1	0		0	0	0	0	0	0	0	0	0		1	0	1	1	2	0	0	0	0	0	0	0	0	0	0
1065	non school	0	f	32	mother	mother	1	11	0	PRIMAIRE	1	0		1	1	GHESKIO	1	0		0	0	0	0	0	0	0	0	0		1	0	1	1	2	0	0	0	0	0	0	0	0	0	0
1066	non school	0	f	25	cousin, female	extended family	1	13	0	PRIMAIRE	1	1	0	1	1	GHESKIO	1	0		0	0	0	0	0	0	0	0	0		1	0	1	1	2	0	0	0	0	0	0	0	0	0	0
1067	non school	0	f	21	cousin, female	extended family	1	10	0	PRIMAIRE	1	0		1	1	GHESKIO	1	0		0	0	0	0	0	0	0	0	0		1	0	1	1	2	0	0	0	0	0	0	0	0	0	0
1068	non school	0	f	21	cousin, female	extended family	1	13	0	PRIMAIRE	1	1	0	1	1	GHESKIO	1	0		0	0	0	0	0	0	0	0	0		1	0	1	1	2	0	0	0	0	0	0	0	0	0	0
1069	non school	0	f	29	aunt	extended family	1	10	0	PRIMAIRE	1	0		1	1	GHESKIO	0			0	0	0	0	0	0	0	0	0		1	0	1	1	2	0	0	0	0	0	0	0	0	0	0
1070	non school	0	m	47	father	father	1	11	0	PRIMAIRE	1	0		1	1	GHESKIO	0			0	0	0	0	0	0	0	0	0		1	0	1	1	2	0	0	0	0	0	0	0	0	0	0
1071	non school	0	f	26	cousin, female	extended family	1	14	0	SECONDAIRE	1	1	0	1	1	GHESKIO	1	0		0	0	0	0	0	0	0	0	0		1	0	1	1	2	0	0	0	0	0	0	0	0	0	0
1072	non school	0	f	26	neighbor, female	accompagnateur	1	11	0	PRIMAIRE	1	1	0	1	1	GHESKIO	1	0		0	0	0	0	0	0	0	0	0		1	0	1	1	2	0	0	0	0	0	0	0	0	0	0
1073	non school	0	f	26	neighbor, female	accompagnateur	1	11	0	PRIMAIRE	1	0		1	1	GHESKIO	1	0		0	0	0	0	0	0	0	0	0		1	0	1	1	2	0	0	0	0	0	0	0	0	0	0
1074	non school	0	f	29	neighbor, female	accompagnateur	1	12	0	PRIMAIRE	1	0		1	1	GHESKIO	0			0	0	0	0	0	0	0	0	0						1
1075	non school	1	f	42	neighbor, female	accompagnateur	1	13	0	SECONDAIRE	1	1	0	1	1	GHESKIO	1	0		0	0	0	0	0	0	0	0	0		1	0	1	1	2	0	0	0	0	0	0	0	0	0	0
1076	non school	0	m	24	cousin, male	extended family	1	10	0	PRIMAIRE	1	0		1	1	GHESKIO	0			0	0	0	0	0	0	0	0	0		1	0	1	1	2	0	0	0	0	0	0	0	0	0	0		0
1077	non school	0	m	24	cousin, male	extended family	1	14	0	SECONDAIRE	1	1	0	1	1	GHESKIO	0			0	0	0	0	0	0	0	0	0		1	0	1	1	2	0	0	0	0	0	0	0	0	0	0		0
1078	non school	0	f	34	cousin, female	extended family	1	10	1	PRIMAIRE	1	0		1	1	GHESKIO	1	0		0	0	0	0	0	0	0	0	0		1	0	1	1	2	0	0	0	0	0	0	0	0	0	0		0
1079	non school	0	f	30	aunt	extended family	1	11	0	SECONDAIRE	1	0		1	1	GHESKIO	0			0	0	0	0	0	0	0	0	0		1	0	1	1	2	0	0	0	0	0	0	0	0	0	0
1080	non school	0	f	30	neighbor, female	accompagnateur	1	12	0	PRIMAIRE	1	0		1	1	GHESKIO	0			0	0	0	0	0	0	0	0	0		1	0	1	1	2	0	0	0	0	0	0	0	0	0	0
1081	non school	1	f	26	older sister	older sibling	1	14	0	PRIMAIRE	1	1	0	1	1	GHESKIO	0			0	0	0	0	0	0	0	0	0		1	0	1	1	2	0	0	0	0	0	0	0	0	0	0
1082	non school	1	f	39	mother	mother	1	14	0	SECONDAIRE	1	1	0	1	1	GHESKIO	1	0		0	0	0	0	0	0	0	0	0		1	0	1	1	2	0	0	0	0	0	0	0	0	0	0
1083	non school	1	f	26	cousin, female	extended family	1	14	0	PRIMAIRE	1	1	0	1	1	GHESKIO	0			0	0	0	0	0	0	0	0	0		1	0	1	1	2	0	0	0	0	0	0	0	0	0	0
1084	non school	1	f	26	neighbor, female	accompagnateur	1	11	0	PRIMAIRE	1	0		1	1	GHESKIO	1	0		0	0	0	0	0	0	0	0	0		1	0	1	1	2	0	0	0	0	0	0	0	0	0	0
1085	non school	0	f	30	mother	mother	1	10	0	PRIMAIRE	1	0		1	1	GHESKIO	1	0		0	0	0	0	0	0	0	0	0		1	0	1	1	2	0	0	0	0	0	0	0	0	0	0
1086	non school	0	m	34	uncle	extended family	1	11	0	PRIMAIRE	1	0		1	1	GHESKIO	1	0		0	0	0	0	0	0	0	0	0		1	0	1	1	2	0	0	0	0	0	0	0	0	0	0
1087	non school	0	f	40	mother	mother	1	11	0	PRIMAIRE	1	0		1	1	GHESKIO	0			0	0	0	0	0	0	0	0	0		1	0	1	1	2	0	0	0	0	0	0	0	0	0	0
1088	non school	0	f	40	neighbor, female	accompagnateur	1	14	0	SECONDAIRE	1	1	0	1	1	GHESKIO	1	0		0	0	0	0	0	0	0	0	0		1	0	1	1	2	0	0	0	0	0	0	0	0	0	0
1089	non school	0	m	34	uncle	extended family	1	11	0	PRIMAIRE	1	0		1	1	GHESKIO	1	0		0	0	0	0	0	0	0	0	0		1	0	1	1	2	0	0	0	0	0	0	0	0	0	0
1090	non school	0	f	74	grandmother	extended family	1	12	0	PRIMAIRE	1	1	0	1	1	GHESKIO	1	0		0	0	0	0	0	0	0	0	0		1	0	1	1	2	0	0	0	0	0	0	0	0	0	0
1091	non school	0	f	36	aunt	extended family	1	13	0	SECONDAIRE	1	0		1	1	GHESKIO	0			0	0	0	0	0	0	0	0	0						1
1092	non school	1	m	36	father	father	1	10	0	PRIMAIRE	1	0		1	1	GHESKIO	1	0		0	0	0	0	0	0	0	0	0		1	0	1	1	2	0	0	0	0	0	0	0	0	0	0		0
1093	non school	0	f	18	cousin, female	extended family	1	12	0	SECONDAIRE	1	0		1	1	GHESKIO	1	0		0	0	0	0	0	0	0	0	0		1	0	1	1	2	0	0	0	0	0	0	0	0	0	0
1094	non school	1	f	27	mother	mother	1	11	0	PRIMAIRE	1	0		1	1	GHESKIO	0			0	0	0	0	0	0	0	0	0		1	0	1	1	2	0	0	0	0	0	0	0	0	0	0
1095	non school	1	f	52	grandmother	extended family	1	11	0	PRIMAIRE	1	0		1	1	GHESKIO	1	0		0	0	0	0	0	0	0	0	0		1	0	1	1	2	0	0	0	0	0	0	0	0	0	0
1096	non school	0	f	36	mother in law	extended family	1	14	0	PRIMAIRE	1	1	0	1	1	GHESKIO	0			0	0	0	0	0	0	0	0	0		1	0	1	1	2	0	0	0	0	0	0	0	0	0	0
1097	non school	0	f	21	older sister	older sibling	1	14	0	PRIMAIRE	1	1	0	1	1	GHESKIO	0			0	0	0	0	0	0	0	0	0		1	0	1	1	2	0	0	0	0	0	0	0	0	0	0		0
1098	non school	0	f	22	aunt	extended family	1	9	0	PRIMAIRE	1	0		1	1	GHESKIO	1	0		0	0	0	0	0	0	0	0	0		1	0	1	1	2	0	0	0	0	0	0	0	0	0	0
1099	non school	0	m	35	father	father	1	10	0	PRIMAIRE	1	0		1	1	GHESKIO	1	0		0	0	0	0	0	0	0	0	0		1	0	1	1	2	0	0	0	0	0	0	0	0	0	0
1100	non school	0	m	50	father	father	1	10	0	PRIMAIRE	1	0		1	1	GHESKIO	0			0	0	0	0	0	0	0	0	0		1	0	1	1	2	0	0	0	0	0	0	0	0	0	0
1101	non school	1	f	32	neighbor, female	accompagnateur	1	11	1	PRIMAIRE	1	0		1	1	GHESKIO	1	0		0	0	0	0	0	0	0	0	0						1
1102	non school	1	f	32	mother in law	extended family	1	9	0	PRIMAIRE	1	0		1	1	GHESKIO	1	0		0	0	0	0	0	0	0	0	0		1	0	1	1	2	1	0	0	0	0	1	0	0	0	0
1103	non school	1	f	32	mother	mother	1	11	0	PRIMAIRE	1	0		1	1	GHESKIO	1	0		0	0	0	0	0	0	0	0	0		1	0	1	1	2	1	0	0	0	0	1	0	0	0	0
1104	non school	0	f	24	neighbor, female	accompagnateur	1	9	0	PRIMAIRE	1	0		1	1	GHESKIO	0			0	0	0	0	0	0	0	0	0		1	0	1	1	2	0	0	0	0	0	0	0	0	0	0
1105	non school	1	f	46	mother	mother	1	12	0	PRIMAIRE	1	1	0	1	1	GHESKIO	1	1	1	1	0	0	0	0	0	0	0	0	0	1	0	1	1	2	0	0	0	0	0	0	0	0	0	0
1106	non school	0	f	27	aunt	extended family	1	11	0	PRIMAIRE	1	0		1	1	GHESKIO	1	0		0	0	0	0	0	0	0	0	0		1	0	1	1	2	0	0	0	0	0	0	0	0	0	0
1107	non school	0	f	28	neighbor, female	accompagnateur	1	11	0	PRIMAIRE	1	0		1	1	GHESKIO	1	0		0	0	0	0	0	0	0	0	0		1	0	1	1	2	0	0	0	0	0	0	0	0	0	0
1108	non school	0	f	74	grandmother	extended family	1	14	0	SECONDAIRE	1	1	0	1	1	GHESKIO	0			0	0	0	0	0	0	0	0	0		1	0	1	1	2	0	0	0	0	0	0	0	0	0	0
1109	non school	0	f	74	grandmother	extended family	1	9	0	PRIMAIRE	1	0		1	1	GHESKIO	0			0	0	0	0	0	0	0	0	0		1	0	1	1	2	0	0	0	0	0	0	0	0	0	0
1110	non school	0	f	25	older sister	older sibling	1	9	0	PRIMAIRE	1	0		1	1	GHESKIO	0			0	0	0	0	0	0	0	0	0		1	0	1	1	2	0	0	0	0	0	0	0	0	0	0
1111	non school	0	f	27	mother	mother	1	9	0	PRIMAIRE	1	0		1	1	GHESKIO	0			0	0	0	0	0	0	0	0	0		1	0	1	1	2	0	0	0	0	0	0	0	0	0	0
1112	non school	0	f	50	grandmother	extended family	1	9	0	PRIMAIRE	1	0		1	1	GHESKIO	0			0	0	0	0	0	0	0	0	0		1	0	1	1	2	0	0	0	0	0	0	0	0	0	0
1113	non school	0	f	54	grandmother	extended family	1	10	0	PRIMAIRE	1	0		1	1	GHESKIO	0			0	0	0	0	0	0	0	0	0		1	0	1	1	2	0	0	0	0	0	0	0	0	0	0		0
1114	non school	0	m	22	uncle	extended family	1	13	0	SECONDAIRE	1	1	0	1	1	GHESKIO	1	0		0	0	0	0	0	0	0	0	0		1	0	1	1	2	0	0	0	0	0	0	0	0	0	0		0
1115	non school	0	m	20	neighbor, male	accompagnateur	1	9	0	PRIMAIRE	1	0		1	1	GHESKIO	1	0		0	0	0	0	0	0	0	0	0		1	0	1	1	2	0	0	0	0	0	0	0	0	0	0
1116	non school	0	m	20	neighbor, male	accompagnateur	1	11	0	AUCUN NIVEAU	1	0		1	1	GHESKIO	1	0		0	0	0	0	0	0	0	0	0						1
1117	non school	0	m	20	neighbor, male	accompagnateur	1	9	0	PRIMAIRE	1	0		1	1	GHESKIO	1	0		0	0	0	0	0	0	0	0	0		1	0	1	1	2	0	0	0	0	0	0	0	0	0	0
1118	non school	0	f	20	neighbor, female	accompagnateur	1	11	0	PRIMAIRE	1	0		1	1	GHESKIO	0			0	0	0	0	0	0	0	0	0						1
1119	non school	0	f	33	neighbor, female	accompagnateur	1	11	0	PRIMAIRE	1	0		1	1	GHESKIO	1	0		0	0	0	0	0	0	0	0	0		1	0	1	1	2	0	0	0	0	0	0	0	0	0	0
1120	non school	0	f	33	neighbor, female	accompagnateur	1	10	0	PRIMAIRE	1	0		1	1	GHESKIO	1	0		0	0	0	0	0	0	0	0	0		1	0	1	1	2	0	0	0	0	0	0	0	0	0	0
1121	non school	0	f	38	neighbor, female	accompagnateur	1	13	0	PRIMAIRE	1	0		1	1	GHESKIO	0			0	0	0	0	0	0	0	0	0		1	0	1	1	2	0	0	0	0	0	0	0	0	0	0
1122	non school	0	f	37	mother	mother	1	11	0	PRIMAIRE	1	0		1	1	GHESKIO	0			0	0	0	0	0	0	0	0	0						1
1123	non school	0	f	62	older sister	older sibling	1	9	0	PRIMAIRE	1	0		1	1	GHESKIO	0			0	0	0	0	0	0	0	0	0		1	0	1	1	2	0	0	0	0	0	0	0	0	0	0
1124	non school	0	f	36	cousin, female	extended family	1	13	0	PRIMAIRE	1	0		1	1	GHESKIO	1	0		0	0	0	0	0	0	0	0	0		1	0	1	1	2	0	0	0	0	0	0	0	0	0	0
1125	non school	0	f	62	neighbor, female	accompagnateur	1	9	0	PRIMAIRE	1	0		1	1	GHESKIO	0			0	0	0	0	0	0	0	0	0		1	0	1	1	2	0	0	0	0	0	0	0	0	0	0
1126	non school	0	f	36	cousin, female	extended family	1	10	0	PRIMAIRE	1	0		1	1	GHESKIO	0			0	0	0	0	0	0	0	0	0		1	0	1	1	2	0	0	0	0	0	0	0	0	0	0
1127	non school	0	f	62	neighbor, female	accompagnateur	1	13	0	PRIMAIRE	1	1	0	1	1	GHESKIO	1	0		0	0	0	0	0	0	0	0	0		1	0	1	1	2	0	0	0	0	0	0	0	0	0	0
1128	non school	0	f	62	neighbor, female	accompagnateur	1	11	0	SECONDAIRE	1	0		1	1	GHESKIO	1	0		0	0	0	0	0	0	0	0	0		1	0	1	1	2	0	0	0	0	0	0	0	0	0	0
1129	non school	0	m	56	father	father	1	14	0	SECONDAIRE	1	1	0	1	1	GHESKIO	1	0		0	0	0	0	0	0	0	0	0		1	0	1	1	2	0	0	0	0	0	0	0	0	0	0
1130	non school	0	f	62	neighbor, female	accompagnateur	1	13	0	SECONDAIRE	1	1	0	1	1	GHESKIO	0			0	0	0	0	0	0	0	0	0						1
1131	non school	0	f	62	neighbor, female	accompagnateur	1	12	0	PRIMAIRE	1	1	0	1	1	GHESKIO	0			0	0	0	0	0	0	0	0	0		1	0	1	1	2	0	0	0	0	0	0	0	0	0	0
1132	non school	0	f	47	neighbor, female	accompagnateur	1	9	1	PRIMAIRE	1	0		1	1	GHESKIO	0			0	0	0	0	0	0	0	0	0		1	0	1	1	2	0	0	0	0	0	0	0	0	0	0
1133	non school	1	f	42	neighbor, female	accompagnateur	1	11	1	SECONDAIRE	1	0		1	1	GHESKIO	1	1	2|5	0	1	0	0	1	0	0	0	0	0					1												0
1134	non school	0	f	40	neighbor, female	accompagnateur	1	11	1	PRIMAIRE	1	0		1	1	GHESKIO	1	0		0	0	0	0	0	0	0	0	0		1	0	1	1	2	1	1		0	0	0	0	0	0	0
1135	non school	0	f	40	mother	mother	1	10	0	PRIMAIRE	1	0		1	1	GHESKIO	1	0		0	0	0	0	0	0	0	0	0		1	0	1	1	2	0	0	0	0	0	0	0	0	0	0
1136	non school	0	f	27	cousin, female	extended family	1	9	0	PRIMAIRE	1	0		1	1	GHESKIO	0			0	0	0	0	0	0	0	0	0		1	0	1	1	2	0	0	0	0	0	0	0	0	0	0
1137	non school	0	f	27	cousin, female	extended family	1	14	0	SECONDAIRE	1	1	0	1	1	GHESKIO	1	0		0	0	0	0	0	0	0	0	0		1	0	1	1	2	0	0	0	0	0	0	0	0	0	0
1138	non school	0	f	27	mother	mother	1	9	1	PRIMAIRE	1	0		1	1	GHESKIO	1	0		0	0	0	0	0	0	0	0	0		1	0	1	1	2	0	0	0	0	0	0	0	0	0	0
1139	non school	0	f	18	older sister	older sibling	1	10	0	PRIMAIRE	1	0		1	1	GHESKIO	1	0		0	0	0	0	0	0	0	0	0		1	0	1	1	2	0	0	0	0	0	0	0	0	0	0
1140	non school	0	f	18	cousin, female	extended family	1	11	0	PRIMAIRE	1	1	0	1	1	GHESKIO	1	0		0	0	0	0	0	0	0	0	0		1	0	1	1	2	0	0	0	0	0	0	0	0	0	0
1141	non school	0	f	47	mother	mother	1	12	0	PRIMAIRE	1	0		1	1	GHESKIO	1	0		0	0	0	0	0	0	0	0	0		1	0	1	1	2	0	0	0	0	0	0	0	0	0	0
1142	non school	0	f	47	neighbor, female	accompagnateur	1	13	0	PRIMAIRE	1	0		1	1	GHESKIO	1	0		0	0	0	0	0	0	0	0	0		1	0	1	1	2	0	0	0	0	0	0	0	0	0	0
1143	non school	0	f	30	sister in law	extended family	1	9	0	PRIMAIRE	1	0		1	1	GHESKIO	0			0	0	0	0	0	0	0	0	0		1	0	1	1	2	0	0	0	0	0	0	0	0	0	0
1144	non school	0	f	34	mother	mother	1	10	0	PRIMAIRE	1	0		1	1	GHESKIO	0			0	0	0	0	0	0	0	0	0		1	0	1	1	2	0	0	0	0	0	0	0	0	0	0
1145	non school	1	f	34	mother	mother	1	9	0	PRIMAIRE	1	0		1	1	GHESKIO	1	0		0	0	0	0	0	0	0	0	0		1	0	1	1	2	0	0	0	0	0	0	0	0	0	0
1146	non school	0	f	23	neighbor, female	accompagnateur	1	14	0	PRIMAIRE	1	1	0	1	1	GHESKIO	1	0		0	0	0	0	0	0	0	0	0		1	0	1	1	2	0	0	0	0	0	0	0	0	0	0
1147	non school	1	m	22	cousin, male	extended family	1	9	0	PRIMAIRE	1	0		1	1	GHESKIO	1	0		0	0	0	0	0	0	0	0	0		1	0	1	1	2	0	0	0	0	0	0	0	0	0	0
1148	non school	1	m	22	cousin, male	extended family	1	10	0	PRIMAIRE	1	0		1	1	GHESKIO	1	0		0	0	0	0	0	0	0	0	0		1	0	1	1	2	0	0	0	0	0	0	0	0	0	0
1149	non school	0	f	23	aunt	extended family	1	14	0	SECONDAIRE	1	1	0	1	1	GHESKIO	1	0		0	0	0	0	0	0	0	0	0		1	0	1	1	2	0	0	0	0	0	0	0	0	0	0
1150	non school	1	m	22	cousin, male	extended family	1	13	0	PRIMAIRE	1	0		1	1	GHESKIO	1	0		0	0	0	0	0	0	0	0	0		1	0	1	1	2	0	0	0	0	0	0	0	0	0	0
1151	non school	0	f	23	aunt	extended family	1	14	0	PRIMAIRE	1	0		1	1	GHESKIO	1	0		0	0	0	0	0	0	0	0	0						1												0
1152	non school	0	f	28	mother	mother	1	9	0	PRIMAIRE	1	0		1	1	GHESKIO	1	0		0	0	0	0	0	0	0	0	0		1	0	1	1	2	1	1		0	0	0	0	0	0	0
1153	non school	0	f	70	mother's friend, female	accompagnateur	1	12	1	PRIMAIRE	1	0		1	1	GHESKIO	1	0		0	0	0	0	0	0	0	0	0		1	0	1	1	2	0	0	0	0	0	0	0	0	0	0
1154	non school	0	f	70	mother's friend, female	accompagnateur	1	11	0	PRIMAIRE	1	0		1	1	GHESKIO	1	0		0	0	0	0	0	0	0	0	0		1	0	1	1	2	0	0	0	0	0	0	0	0	0	0
1155	non school	0	f	70	grandmother	extended family	1	11	0	PRIMAIRE	1	0		1	1	GHESKIO	1	0		0	0	0	0	0	0	0	0	0		1	0	1	1	2	0	0	0	0	0	0	0	0	0	0
1156	non school	0	m	23	cousin, male	extended family	1	11	0	PRIMAIRE	1	0		1	1	GHESKIO	1	0		0	0	0	0	0	0	0	0	0		1	0	1	1	2	0	0	0	0	0	0	0	0	0	0
1157	non school	0	m	23	cousin, male	extended family	1	14	0	PRIMAIRE	1	1	0	1	1	GHESKIO	1	0		0	0	0	0	0	0	0	0	0		1	0	1	1	2	0	0	0	0	0	0	0	0	0	0
1158	non school	0	f	54	mother	mother	1	11	0	PRIMAIRE	1	0		1	1	GHESKIO	1	0		0	0	0	0	0	0	0	0	0		1	0	1	1	2	1	0	0	0	0	0	0	0	0	0
1159	non school	0	f	30	mother	mother	1	9	0	PRIMAIRE	1	0		1	1	GHESKIO	0			0	0	0	0	0	0	0	0	0		1	0	1	1	2	0	0	0	0	0	0	0	0	0	0
1160	non school	1	f	40	mother	mother	1	13	0	PRIMAIRE	1	1	0	1	1	GHESKIO	1	0		0	0	0	0	0	0	0	0	0		1	0	1	1	2	1	1		0	0	0	0	0	0	0		0
1161	non school	1	f	40	mother	mother	1	13	1	SECONDAIRE	1	1	1	1	1	GHESKIO	1	0		0	0	0	0	0	0	0	0	0		1	0	1	1	2	0	0	0	0	0	0	0	0	0	0
1162	non school	1	f	38	mother	mother	1	13	1	PRIMAIRE	1	1	0	1	1	GHESKIO	1	0		0	0	0	0	0	0	0	0	0		1	0	1	1	2	0	0	0	0	0	0	0	0	0	0
1163	non school	0	f	25	neighbor, female	accompagnateur	1	11	0	PRIMAIRE	1	0		1	1	GHESKIO	1	0		0	0	0	0	0	0	0	0	0		1	0	1	1	2	0	0	0	0	0	0	0	0	0	0
1164	non school	0	f	25	neighbor, female	accompagnateur	1	10	0	PRIMAIRE	1	0		1	1	GHESKIO	1	0		0	0	0	0	0	0	0	0	0		1	0	1	1	2	0	0	0	0	0	0	0	0	0	0
1165	non school	0	f	43	mother	mother	1	10	0	PRIMAIRE	1	0		1	1	GHESKIO	1	0		0	0	0	0	0	0	0	0	0		1	0	1	1	2	0	0	0	0	0	0	0	0	0	0
1166	non school	0	f	36	neighbor, female	accompagnateur	1	13	0	PRIMAIRE	1	1	0	1	1	GHESKIO	0			0	0	0	0	0	0	0	0	0		1	0	1	1	2	0	0	0	0	0	0	0	0	0	0
1167	non school	0	f	36	mother	mother	1	14	0	SECONDAIRE	1	1	0	1	1	GHESKIO	0			0	0	0	0	0	0	0	0	0		1	0	1	1	2	0	0	0	0	0	0	0	0	0	0
1168	non school	0	f	36	mother	mother	1	9	0	PRIMAIRE	1	0		1	1	GHESKIO	0			0	0	0	0	0	0	0	0	0		1	0	1	1	2	0	0	0	0	0	0	0	0	0	0
1169	non school	1	f	41	mother	mother	1	12	0	PRIMAIRE	1	0		1	1	GHESKIO	1	0		0	0	0	0	0	0	0	0	0		1	0	1	1	2	0	0	0	0	0	0	0	0	0	0
1170	non school	1	f	38	neighbor, female	accompagnateur	1	11	0	PRIMAIRE	1	0		1	1	GHESKIO	0			0	0	0	0	0	0	0	0	0						1
1171	non school	1	f	49	mother	mother	1	10	0	PRIMAIRE	1	0		1	1	GHESKIO	0			0	0	0	0	0	0	0	0	0		1	0	1	1	2	0	0	0	0	0	0	0	0	0	0
1172	non school	0	f	18	older sister	older sibling	1	11	0	SECONDAIRE	1	0		1	1	GHESKIO	0			0	0	0	0	0	0	0	0	0		1	0	1	1	2	0	0	0	0	0	0	0	0	0	0
1173	non school	0	f	26	cousin, female	extended family	1	10	0	PRIMAIRE	1	0		1	1	GHESKIO	1	0		0	0	0	0	0	0	0	0	0		1	0	1	1	2	0	0	0	0	0	0	0	0	0	0
1174	non school	0	m	26	neighbor, male	accompagnateur	1	10	0	PRIMAIRE	1	0		1	1	GHESKIO	1	0		0	0	0	0	0	0	0	0	0		1	0	1	1	2	0	0	0	0	0	0	0	0	0	0
1175	non school	0	f	33	godmother	sponsor	1	11	0	PRIMAIRE	1	0		1	1	GHESKIO	0			0	0	0	0	0	0	0	0	0		1	0	1	1	2	0	0	0	0	0	0	0	0	0	0
1176	non school	0	f	33	godmother	sponsor	1	10	0	PRIMAIRE	1	0		1	1	GHESKIO	0			0	0	0	0	0	0	0	0	0		1	0	1	1	2	0	0	0	0	0	0	0	0	0	0
1177	non school	0	f	18	older sister	older sibling	1	14	0	PRIMAIRE	1	1	0	1	1	GHESKIO	0			0	0	0	0	0	0	0	0	0		1	0	1	1	2	0	0	0	0	0	0	0	0	0	0
1178	non school	0	f	18	older sister	older sibling	1	14	0	PRIMAIRE	1	0		1	1	GHESKIO	0			0	0	0	0	0	0	0	0	0		1	0	1	1	2	0	0	0	0	0	0	0	0	0	0
1179	non school	0	m	23	older brother	older sibling	1	13	0	PRIMAIRE	1	0		1	1	GHESKIO	1	0		0	0	0	0	0	0	0	0	0		1	0	1	1	2	0	0	0	0	0	0	0	0	0	0
1180	non school	0	m	23	older brother	older sibling	1	12	0	PRIMAIRE	1	1	0	1	1	GHESKIO	0			0	0	0	0	0	0	0	0	0		1	0	1	1	2	1	0	0	1	0	0	0	0	0	0
1181	non school	0	m	23	neighbor, male	accompagnateur	1	14	0	PRIMAIRE	1	1	0	1	1	GHESKIO	0			0	0	0	0	0	0	0	0	0		1	0	1	1	2	0	0	0	0	0	0	0	0	0	0
1182	non school	0	f	34	mother	mother	1	13	0	PRIMAIRE	1	0		1	1	GHESKIO	1	0		0	0	0	0	0	0	0	0	0						1
1183	non school	0	f	49	mother	mother	1	13	0	PRIMAIRE	1	0		1	1	GHESKIO	1	0		0	0	0	0	0	0	0	0	0		1	0	1	1	2	0	0	0	0	0	0	0	0	0	0
1184	non school	0	f	30	mother	mother	1	14	0	PRIMAIRE	1	1	0	1	1	GHESKIO	1	0		0	0	0	0	0	0	0	0	0		1	0	1	1	2	0	0	0	0	0	0	0	0	0	0
1185	non school	0	m	49	father	father	1	10	0	PRIMAIRE	1	0		1	1	GHESKIO	1	0		0	0	0	0	0	0	0	0	0		1	0	1	1	2	1	1		0	0	0	0	0	0	0		0
1186	non school	1	m	18	cousin, male	extended family	1	12	0	SECONDAIRE	1	0		1	1	GHESKIO	1	0		0	0	0	0	0	0	0	0	0		1	0	1	1	2	0	0	0	0	0	0	0	0	0	0		0
1187	non school	0	f	30	mother	mother	1	11	0	PRIMAIRE	1	0		1	1	GHESKIO	1	0		0	0	0	0	0	0	0	0	0		1	0	1	1	2	0	0	0	0	0	0	0	0	0	0		0
1188	non school	1	f	25	mother	mother	1	9	0	PRIMAIRE	1	0		1	1	GHESKIO	1	0		0	0	0	0	0	0	0	0	0						1
1189	non school	1	f	25	aunt	extended family	1	11	0	PRIMAIRE	1	0		1	1	GHESKIO	1	0		0	0	0	0	0	0	0	0	0						1
1190	non school	1	f	44	mother	mother	1	10	0	PRIMAIRE	1	0		1	1	GHESKIO	1	0		0	0	0	0	0	0	0	0	0						1												0
1191	non school	0	f	20	neighbor, female	accompagnateur	1	14	0	PRIMAIRE	1	1	0	1	1	GHESKIO	1	0		0	0	0	0	0	0	0	0	0		1	0	1	1	2	0	0	0	0	0	0	0	0	0	0
1192	non school	0	f	20	cousin, female	extended family	1	11	0	PRIMAIRE	1	0		1	1	GHESKIO	1	0		0	0	0	0	0	0	0	0	0		1	0	1	1	2	0	0	0	0	0	0	0	0	0	0
1193	non school	1	f	45	mother	mother	1	9	1	PRIMAIRE	1	0		1	1	GHESKIO	1	0		0	0	0	0	0	0	0	0	0		1	0	1	1	2	0	0	0	0	0	0	0	0	0	0
1194	non school	0	f	39	mother	mother	1	13	0	SECONDAIRE	1	1	0	1	1	GHESKIO	1	0		0	0	0	0	0	0	0	0	0		1	0	1	1	2	0	0	0	0	0	0	0	0	0	0		0
1195	non school	0	f	39	neighbor, female	accompagnateur	1	11	0	PRIMAIRE	1	0		1	1	GHESKIO	1	0		0	0	0	0	0	0	0	0	0		1	0	1	1	2	0	0	0	0	0	0	0	0	0	0
1196	non school	1	f	25	aunt	extended family	1	13	0	PRIMAIRE	1	0		1	1	GHESKIO	0			0	0	0	0	0	0	0	0	0		1	0	1	1	2	1	0	0	0	0	0	0	0	0	0
1197	non school	0	f	25	aunt	extended family	1	11	0	PRIMAIRE	1	0		1	1	GHESKIO	0			0	0	0	0	0	0	0	0	0		1	0	1	1	2	0	0	0	0	0	0	0	0	0	0
1198	non school	0	f	34	neighbor, female	accompagnateur	1	13	0	PRIMAIRE	1	1	0	1	1	GHESKIO	0	0		0	0	0	0	0	0	0	0	0		1	0	1	1	2	0	0	0	0	0	0	0	0	0	0		0
1199	non school	0	m	40	father	father	1	11	0	PRIMAIRE	1	0		1	1	GHESKIO	1	0		0	0	0	0	0	0	0	0	0		1	0	1	1	2	0	0	0	0	0	0	0	0	0	0		0
1200	non school	0	f	30	neighbor, female	accompagnateur	1	14	0	SECONDAIRE	1	1	0	1	1	GHESKIO	0			0	0	0	0	0	0	0	0	0						1												0
1201	non school	0	f	30	mother	mother	1	11	0	PRIMAIRE	1	1	0	1	1	GHESKIO	0			0	0	0	0	0	0	0	0	0		1	0	1	1	2	0	0	0	0	0	0	0	0	0	0		0
1202	non school	0	f	32	mother	mother	1	14	0	SECONDAIRE	1	1	0	1	1	GHESKIO	0			0	0	0	0	0	0	0	0	0		1	0	1	1	2	0	0	0	0	0	0	0	0	0	0		0
1203	non school	0	m	18	cousin, male	extended family	1	9	0	PRIMAIRE	1	0		1	1	GHESKIO	1	0		0	0	0	0	0	0	0	0	0						1												0
1204	non school	1	f	34	aunt	extended family	1	12	0	PRIMAIRE	1	1	0	1	1	GHESKIO	1	0		0	0	0	0	0	0	0	0	0		1	0	1	1	2	0	0	0	0	0	0	0	0	0	0		0
1205	non school	1	f	19	older sister	older sibling	1	12	1	PRIMAIRE	1	0		1	1	GHESKIO	1	0		0	0	0	0	0	0	0	0	0		1	0	1	1	2	0	0	0	0	0	0	0	0	0	0		0
1206	non school	0	f	46	neighbor, female	accompagnateur	1	10	0	PRIMAIRE	1	0		1	1	GHESKIO	1	0		0	0	0	0	0	0	0	0	0		1	0	1	1	2	0	0	0	0	0	0	0	0	0	0		0
1207	non school	0	f	46	neighbor, female	accompagnateur	1	11	0	PRIMAIRE	1	0		1	1	GHESKIO	0			0	0	0	0	0	0	0	0	0		1	0	1	1	2	0	0	0	0	0	0	0	0	0	0		0
1208	non school	0	f	46	neighbor, female	accompagnateur	1	13	0	PRIMAIRE	1	0		1	1	GHESKIO	1	0		0	0	0	0	0	0	0	0	0		1	0	1	1	2	0	0	0	0	0	0	0	0	0	0
1209	non school	0	f	46	neighbor, female	accompagnateur	1	12	0	SECONDAIRE	1	0		1	1	GHESKIO	1	0		0	0	0	0	0	0	0	0	0		1	0	1	1	2	0	0	0	0	0	0	0	0	0	0		0
1210	non school	0	f	46	neighbor, female	accompagnateur	1	11	0	PRIMAIRE	1	0		1	1	GHESKIO	0			0	0	0	0	0	0	0	0	0		1	0	1	1	2	0	0	0	0	0	0	0	0	0	0		0
1211	non school	0	f	46	mother	mother	1	11	0	PRIMAIRE	1	0		1	1	GHESKIO	1	0		0	0	0	0	0	0	0	0	0		1	0	1	1	2	0	0	0	0	0	0	0	0	0	0		0
1212	non school	0	f	46	mother	mother	1	12	1	PRIMAIRE	1	1	0	1	1	GHESKIO	0			0	0	0	0	0	0	0	0	0		1	0	1	1	2	0	0	0	0	0	0	0	0	0	0		0
1213	non school	0	f	46	neighbor, female	accompagnateur	1	13	0	PRIMAIRE	1	1	0	1	1	GHESKIO	1	0		0	0	0	0	0	0	0	0	0		1	0	1	1	2	0	0	0	0	0	0	0	0	0	0
1214	non school	0	f	46	neighbor, female	accompagnateur	1	12	1	PRIMAIRE	1	0		1	1	GHESKIO	1	0		0	0	0	0	0	0	0	0	0		1	0	1	1	2	0	0	0	0	0	0	0	0	0	0		0
1215	non school	0	f	46	grandmother	extended family	1	10	0	PRIMAIRE	1	0		1	1	GHESKIO	1	0		0	0	0	0	0	0	0	0	0		1	0	1	1	2	0	0	0	0	0	0	0	0	0	0		0
1216	non school	0	f	29	mother	mother	1	11	0	PRIMAIRE	1	0		1	1	GHESKIO	0			0	0	0	0	0	0	0	0	0						1
1217	non school	0	f	29	grandmother	extended family	1	11	0	PRIMAIRE	1	0		1	1	GHESKIO	0			0	0	0	0	0	0	0	0	0						1
1218	non school	1	f	37	mother	mother	1	9	0	PRIMAIRE	1	0		1	1	GHESKIO	0			0	0	0	0	0	0	0	0	0		1	0	1	1	2	0	0	0	0	0	0	0	0	0	0		0
1219	non school	1	f	37	mother	mother	1	12	0	SECONDAIRE	1	0		1	1	GHESKIO	0			0	0	0	0	0	0	0	0	0		1	0	1	1	2	0	0	0	0	0	0	0	0	0	0		0
1220	non school	0	f	24	older sister	older sibling	1	14	0	PRIMAIRE	1	1	0	1	1	GHESKIO	1	0		0	0	0	0	0	0	0	0	0		1	0	1	1	2	0	0	0	0	0	0	0	0	0	0		0
1221	non school	0	f	22	older sister	older sibling	1	11	0	PRIMAIRE	1	0		1	1	GHESKIO	1	0		0	0	0	0	0	0	0	0	0		1	0	1	1	2	0	0	0	0	0	0	0	0	0	0		0
1222	non school	1	f	47	aunt	extended family	1	11	0	PRIMAIRE	1	0		1	1	GHESKIO	0			0	0	0	0	0	0	0	0	0						1												0
1223	non school	1	f	35	aunt	extended family	1	10	0	PRIMAIRE	1	0		1	1	GHESKIO	1	0		0	0	0	0	0	0	0	0	0						1
1224	non school	0	f	18	cousin, female	extended family	1	12	0	PRIMAIRE	1	1	0	1	1	GHESKIO	1	0		0	0	0	0	0	0	0	0	0		1	0	1	1	2	0	0	0	0	0	0	0	0	0	0		0
1225	non school	0	f	18	neighbor, female	accompagnateur	1	12	0	SECONDAIRE	1	0		1	1	GHESKIO	1	0		0	0	0	0	0	0	0	0	0		1	0	1	1	2	0	0	0	0	0	0	0	0	0	0		0
1226	non school	0	f	18	neighbor, female	accompagnateur	1	10	0	PRIMAIRE	1	0		1	1	GHESKIO	1	0		0	0	0	0	0	0	0	0	0		1	0	1	1	2	0	0	0	0	0	0	0	0	0	0		0
1227	non school	0	m	31	uncle	extended family	1	11	1	PRIMAIRE	1	0		1	1	GHESKIO	1	0		0	0	0	0	0	0	0	0	0		1	0	1	1	2	0	0	0	0	0	0	0	0	0	0		0
1228	non school	0	m	31	father	father	1	9	0	PRIMAIRE	1	0		1	1	GHESKIO	1	0		0	0	0	0	0	0	0	0	0						1												0
1229	non school	0	m	34	father in law	extended family	1	10	0	PRIMAIRE	1	0		1	1	GHESKIO	1	0		0	0	0	0	0	0	0	0	0		1	0	1	1	2	0	0	0	0	0	0	0	0	0	0		0
1230	non school	0	f	63	grandmother	extended family	1	12	0	PRIMAIRE	1	0		1	1	GHESKIO	1	0		0	0	0	0	0	0	0	0	0		1	0	1	1	2	0	0	0	0	0	0	0	0	0	0		0
1231	non school	0	f	63	cousin, female	extended family	1	13	0	PRIMAIRE	1	1	0	1	1	GHESKIO	1	0		0	0	0	0	0	0	0	0	0		1	0	1	1	2	0	0	0	0	0	0	0	0	0	0		0
1232	non school	0	m	36	father	father	1	10	0	PRIMAIRE	1	0		1	1	GHESKIO	0			0	0	0	0	0	0	0	0	0		1	0	1	1	2	0	0	0	0	0	0	0	0	0	0		0
1233	non school	0	f	24	neighbor, female	accompagnateur	1	13	0	SECONDAIRE	1	1	0	1	1	GHESKIO	0			0	0	0	0	0	0	0	0	0		1	0	1	1	2	0	0	0	0	0	0	0	0	0	0		0
1234	non school	0	f	24	neighbor, female	accompagnateur	1	12	0	PRIMAIRE	1	0		1	1	GHESKIO	1	0		0	0	0	0	0	0	0	0	0		1	0	1	1	2	0	0	0	0	0	0	0	0	0	0		0
1235	non school	0	f	54	aunt	extended family	1	10	0	PRIMAIRE	1	0		1	1	GHESKIO	0			0	0	0	0	0	0	0	0	0		1	0	1	1	2	0	0	0	0	0	0	0	0	0	0
1236	non school	0	f	54	mother	mother	1	14	0	PRIMAIRE	1	0		1	1	GHESKIO	0			0	0	0	0	0	0	0	0	0		1	0	1	1	2	0	0	0	0	0	0	0	0	0	0		0
1237	non school	0	f	54	neighbor, female	accompagnateur	1	12	0	PRIMAIRE	1	0		1	1	GHESKIO	0			0	0	0	0	0	0	0	0	0		1	0	1	1	2	0	0	0	0	0	0	0	0	0	0
1238	non school	0	f	54	neighbor, female	accompagnateur	1	12	0	PRIMAIRE	1	0		1	1	GHESKIO	0			0	0	0	0	0	0	0	0	0		1	0	1	1	2	0	0	0	0	0	0	0	0	0	0
1239	non school	0	f	54	mother	mother	1	14	0	SECONDAIRE	1	1	0	1	1	GHESKIO	0			0	0	0	0	0	0	0	0	0		1	0	1	1	2	0	0	0	0	0	0	0	0	0	0
1240	non school	0	f	42	mother	mother	1	9	0	PRIMAIRE	1	0		1	1	GHESKIO	1	0		0	0	0	0	0	0	0	0	0		1	0	1	1	2	0	0	0	0	0	0	0	0	0	0		0
1241	non school	0	f	28	neighbor, female	accompagnateur	1	12	0	PRIMAIRE	1	0		1	1	GHESKIO	1	0		0	0	0	0	0	0	0	0	0						1												0
1242	non school	0	f	33	mother	mother	1	11	0	PRIMAIRE	1	0		1	1	GHESKIO	1	0		0	0	0	0	0	0	0	0	0		1	0	1	1	2	0	0	0	0	0	0	0	0	0	0		0
1243	non school	0	f	28	aunt	extended family	1	12	0	PRIMAIRE	1	1	0	1	1	GHESKIO	1	0		0	0	0	0	0	0	0	0	0		1	0	1	1	2	0	0	0	0	0	0	0	0	0	0		0
1244	non school	0	f	28	neighbor, female	accompagnateur	1	13	0	SECONDAIRE	1	0		1	1	GHESKIO	1	0		0	0	0	0	0	0	0	0	0		1	0	1	1	2	0	0	0	0	0	0	0	0	0	0		0
1245	non school	0	f	28	neighbor, female	accompagnateur	1	12	0	SECONDAIRE	1	0		1	1	GHESKIO	1	0		0	0	0	0	0	0	0	0	0		1	0	1	1	2	0	0	0	0	0	0	0	0	0	0		0
1246	non school	0	f	28	neighbor, female	accompagnateur	1	10	0	PRIMAIRE	1	0		1	1	GHESKIO	1	0		0	0	0	0	0	0	0	0	0		1	0	1	1	2	0	0	0	0	0	0	0	0	0	0		0
1247	non school	0	f	47	neighbor, female	accompagnateur	1	11	1	PRIMAIRE	1	0		1	1	GHESKIO	1	0		0	0	0	0	0	0	0	0	0		1	0	1	1	2	0	0	0	0	0	0	0	0	0	0
1248	non school	0	f	18	neighbor, female	accompagnateur	1	11	0	PRIMAIRE	1	0		1	1	GHESKIO	1	0		0	0	0	0	0	0	0	0	0		1	0	1	1	2	0	0	0	0	0	0	0	0	0	0
1249	non school	1	f	18	older sister	older sibling	1	10	0	PRIMAIRE	1	0		1	1	GHESKIO	0			0	0	0	0	0	0	0	0	0		1	0	1	1	2	0	0	0	0	0	0	0	0	0	0		0
1250	non school	1	f	18	cousin, female	extended family	1	12	0	PRIMAIRE	1	0		1	1	GHESKIO	0			0	0	0	0	0	0	0	0	0		1	0	1	1	2	0	0	0	0	0	0	0	0	0	0		0
1251	non school	1	f	18	cousin, female	extended family	1	9	0	PRIMAIRE	1	0		1	1	GHESKIO	0			0	0	0	0	0	0	0	0	0		1	0	1	1	2	0	0	0	0	0	0	0	0	0	0		0
1252	non school	1	f	68	grandmother	extended family	1	9	0	PRIMAIRE	1	0		1	1	GHESKIO	1	0		0	0	0	0	0	0	0	0	0		1	0	1	1	2	0	0	0	0	0	0	0	0	0	0		0
1253	non school	1	f	31	mother	mother	1	12	0	PRIMAIRE	1	0		1	1	GHESKIO	1	0		0	0	0	0	0	0	0	0	0		1	0	1	1	2	0	0	0	0	0	0	0	0	0	0		0
1254	non school	1	f	33	aunt	extended family	1	13	0	PRIMAIRE	1	1	0	1	1	GHESKIO	1	0		0	0	0	0	0	0	0	0	0		1	0	1	1	2	0	0	0	0	0	0	0	0	0	0		0
1255	non school	1	f	33	mother	mother	1	14	0	SECONDAIRE	1	1	0	1	1	GHESKIO	0			0	0	0	0	0	0	0	0	0		1	0	1	1	2	1	1		0	0	0	0	0	0	0		0
1256	non school	0	f	40	neighbor, female	accompagnateur	1	14	0	PRIMAIRE	1	1	0	1	1	GHESKIO	1	0		0	0	0	0	0	0	0	0	0						1												0
1257	non school	0	f	40	mother	mother	1	10	0	PRIMAIRE	1	0		1	1	GHESKIO	1	0		0	0	0	0	0	0	0	0	0		1	0	1	1	2	0	0	0	0	0	0	0	0	0	0		0
1258	non school	0	f	37	neighbor, female	accompagnateur	1	9	0	PRIMAIRE	1	0		1	1	GHESKIO	0			0	0	0	0	0	0	0	0	0		1	0	1	1	2	0	0	0	0	0	0	0	0	0	0
1259	non school	0	f	37	mother	mother	1	9	1	PRIMAIRE	1	0		1	1	GHESKIO	0			0	0	0	0	0	0	0	0	0		1	0	1	1	2	0	0	0	0	0	0	0	0	0	0
1260	non school	0	f	29	mother	mother	1	13	0	SECONDAIRE	1	0		1	1	GHESKIO	1	0		0	0	0	0	0	0	0	0	0		1	0	1	1	2	0	0	0	0	0	0	0	0	0	0		0
1261	non school	0	m	27	cousin, male	extended family	1	14	1	PRIMAIRE	1	1	0	1	1	GHESKIO	1	0		0	0	0	0	0	0	0	0	0		1	0	1	1	2	0	0	0	0	0	0	0	0	0	0
1262	non school	0	m	27	cousin, male	extended family	1	12	0	PRIMAIRE	1	0		1	1	GHESKIO	0			0	0	0	0	0	0	0	0	0		1	0	1	1	2	0	0	0	0	0	0	0	0	0	0
1263	non school	0	m	27	mother's friend, male	accompagnateur	1	10	0	PRIMAIRE	1	0		1	1	GHESKIO	1	0		0	0	0	0	0	0	0	0	0		1	0	1	0	1	0	0	0	0	0	0	0	0	0	0
1264	non school	0	m	27	neighbor, male	accompagnateur	1	9	0	PRIMAIRE	1	0		1	1	GHESKIO	1	0		0	0	0	0	0	0	0	0	0		1	0	1	1	2	0	0	0	0	0	0	0	0	0	0		0
1265	non school	1	f	22	cousin, female	extended family	1	9	0	PRIMAIRE	1	0		1	1	GHESKIO	1	0		0	0	0	0	0	0	0	0	0		1	0	1	1	2	0	0	0	0	0	0	0	0	0	0		0
1266	non school	1	f	22	older sister	older sibling	1	14	0	SECONDAIRE	1	1	0	1	1	GHESKIO	1	0		0	0	0	0	0	0	0	0	0		1	0	1	1	2	1	1		0	0	0	0	0	0	0
1267	non school	0	f	18	neighbor, female	accompagnateur	1	9	0	PRIMAIRE	1	0		1	1	GHESKIO	1	0		0	0	0	0	0	0	0	0	0		1	0	1	1	2	0	0	0	0	0	0	0	0	0	0		0
1268	non school	0	f	18	neighbor, female	accompagnateur	1	11	0	PRIMAIRE	1	0		1	1	GHESKIO	1	0		0	0	0	0	0	0	0	0	0		1	0	1	1	2	0	0	0	0	0	0	0	0	0	0		0
1269	non school	0	f	51	mother	mother	1	10	0	PRIMAIRE	1	0		1	1	GHESKIO	1	0		0	0	0	0	0	0	0	0	0		1	0	1	1	2	0	0	0	0	0	0	0	0	0	0		0
1270	non school	1	f	38	mother	mother	1	9	0	PRIMAIRE	1	0		1	1	GHESKIO	1	0		0	0	0	0	0	0	0	0	0		1	0	1	1	2	0	0	0	0	0	0	0	0	0	0		0
1271	school	0	f	38	mother	mother	1	11	1	PRIMAIRE	1	0		1	1	Ecole	1	0		0	0	0	0	0	0	0	0	0		1	0	1	1	2	0	0	0	0	0	0	0	0	0	0
1272	school	0	f	36	mother	mother	1	10	1	PRIMAIRE	1	0		1	1	Ecole	1	0		0	0	0	0	0	0	0	0	0		1	0	1	1	2	0	0	0	0	0	0	0	0	0	0
1273	school	1	f	41	mother	mother	1	13	0	PRIMAIRE	1	0		1	1	Ecole	1	0		0	0	0	0	0	0	0	0	0		1	0	1	1	2	0	0	0	0	0	0	0	0	0	0
1274	school	0	f	45	mother	mother	1	10	1	PRIMAIRE	1	0		1	1	Ecole	1	1	1	1	0	0	0	0	0	0	0	0	0	1	0	1	1	2	0	0	0	0	0	0	0	0	0	0
1275	school	0	f	49	mother	mother	1	10	1	PRIMAIRE	1	0		1	1	Ecole	1	0		0	0	0	0	0	0	0	0	0		1	0	1	1	2	0	0	0	0	0	0	0	0	0	0
1276	school	1	m	46	father	father	1	12	0	PRIMAIRE	1	1	0	1	1	Ecole	0			0	0	0	0	0	0	0	0	0		1	0	1	1	2	0	0	0	0	0	0	0	0	0	0
1277	school	1	f	25	mother	mother	1	9	0	PRIMAIRE	1	0		1	1	Ecole	1	0		0	0	0	0	0	0	0	0	0		1	0	1	1	2	0	0	0	0	0	0	0	0	0	0
1278	school	1	f	54	aunt	extended family	1	10	0	PRIMAIRE	1	0		1	1	Ecole	0			0	0	0	0	0	0	0	0	0		1	0	1	1	2	0	0	0	0	0	0	0	0	0	0
1279	school	1	f	46	mother	mother	1	11	0	PRIMAIRE	1	0		1	1	Ecole	1	1	1	1	0	0	0	0	0	0	0	0	0	1	0	1	1	2	0	0	0	0	0	0	0	0	0	0
1280	school	1	f	41	mother	mother	1	9	0	PRIMAIRE	1	0		1	1	Ecole	0			0	0	0	0	0	0	0	0	0		1	0	1	1	2	0	0	0	0	0	0	0	0	0	0
1281	school	1	f	43	mother	mother	1	13	1	SECONDAIRE	1	0		1	1	Ecole	0			0	0	0	0	0	0	0	0	0		1	0	1	1	2	0	0	0	0	0	0	0	0	0	0
1282	school	1	f	46	mother	mother	1	12	0	PRIMAIRE	1	0		1	1	Ecole	0			0	0	0	0	0	0	0	0	0		1	0	1	1	2	0	0	0	0	0	0	0	0	0	0
1283	non school	0	f	18	neighbor, female	accompagnateur	1	13	0	PRIMAIRE	1	1	0	1	1	GHESKIO	1	0		0	0	0	0	0	0	0	0	0		1	0	1	1	2	0	0	0	0	0	0	0	0	0	0
1284	non school	0	f	38	mother	mother	1	9	0	PRIMAIRE	1	0		1	1	GHESKIO	1	0		0	0	0	0	0	0	0	0	0		1	0	1	1	2	0	0	0	0	0	0	0	0	0	0
1285	non school	0	f	38	mother	mother	1	9	0	PRIMAIRE	1	0		1	1	GHESKIO	0			0	0	0	0	0	0	0	0	0		1	0	1	1	2	0	0	0	0	0	0	0	0	0	0
1286	school	1	f	46	mother	mother	1	13	1	SECONDAIRE	1	0		1	1	Ecole	0			0	0	0	0	0	0	0	0	0		1	0	1	1	2	0	0	0	0	0	0	0	0	0	0
1287	school	1	f	34	godmother	sponsor	1	11	0	PRIMAIRE	1	0		1	1	Ecole	0			0	0	0	0	0	0	0	0	0		1	0	1	1	2	0	0	0	0	0	0	0	0	0	0
1288	school	1	f	39	mother	mother	1	14	1	SECONDAIRE	1	1	0	1	1	Ecole	0			0	0	0	0	0	0	0	0	0		1	0	1	1	2	0	0	0	0	0	0	0	0	0	0
1289	school	1	f	45	mother	mother	1	13	1	PRIMAIRE	1	1	0	1	1	Ecole	0			0	0	0	0	0	0	0	0	0		1	0	1	1	2	1	0	0	0	0	1	0	0	0	0
1290	school	1	f	36	mother	mother	1	11	0	SECONDAIRE	1	1	0	1	1	Ecole	1	0		0	0	0	0	0	0	0	0	0		1	0	1	1	2	1	0	1	0	0	0	0	0	0	0
1291	school	1	f	39	mother	mother	1	11	0	PRIMAIRE	1	0		1	1	Ecole	1	0		0	0	0	0	0	0	0	0	0		1	0	1	1	2	0	0	0	0	0	0	0	0	0	0
1292	school	1	f	40	mother	mother	1	13	0	PRIMAIRE	1	0		1	1	Ecole	1	0		0	0	0	0	0	0	0	0	0		1	0	1	1	2	0	0	0	0	0	0	0	0	0	0
1293	school	1	f	30	mother	mother	1	13	0	SECONDAIRE	1	0		1	1	Ecole	0			0	0	0	0	0	0	0	0	0		1	0	1	1	2	0	0	0	0	0	0	0	0	0	0
1294	school	1	f	41	mother	mother	1	12	0	PRIMAIRE	1	0		1	1	Ecole	1	0		0	0	0	0	0	0	0	0	0		1	0	1	1	2	0	0	0	0	0	0	0	0	0	0
1295	school	1	f	28	mother	mother	1	9	0	PRIMAIRE	1	0		1	1	Ecole	1	0		0	0	0	0	0	0	0	0	0		1	0	1	1	2	0	0	0	0	0	0	0	0	0	0
1296	school	1	f	32	mother	mother	1	10	0	PRIMAIRE	1	0		1	1	Ecole	1	0		0	0	0	0	0	0	0	0	0		1	0	1	1	2	1	0	0	0	0	0	0	0	0	0
1297	school	1	f	30	mother	mother	1	9	0	PRIMAIRE	1	0		1	1	Ecole	1	0		0	0	0	0	0	0	0	0	0		1	0	1	1	2	0	0	0	0	0	0	0	0	0	0
1298	school	1	f	28	mother	mother	1	11	0	PRIMAIRE	1	0		1	1	Ecole	1	0		0	0	0	0	0	0	0	0	0		1	0	1	1	2	0	0	0	0	0	0	0	0	0	0
1299	school	1	f	28	mother	mother	1	9	0	PRIMAIRE	1	0		1	1	Ecole	1	0		0	0	0	0	0	0	0	0	0		1	0	1	1	2	0	0	0	0	0	0	0	0	0	0
1300	school	1	f	50	mother	mother	1	12	0	PRIMAIRE	1	0		1	1	Ecole	0			0	0	0	0	0	0	0	0	0		1	0	1	1	2	0	0	0	0	0	0	0	0	0	0
1301	non school	1	f	38	aunt	extended family	1	13	0		1	1	0	1	1	GHESKIO				0	0	0	0	0	0	0	0	0		1	0	1	1	2	0	0	0	0	0	0	0	0	0	0
1302	school	1	f	37	mother	mother	1	10	0	PRIMAIRE	1	0		1	1	Ecole	0			0	0	0	0	0	0	0	0	0		1	0	1	1	2	1	0	0	0	0	0	0	0	0	0
1303	school	1	f	38	mother	mother	1	10	0	PRIMAIRE	1	0		1	1	Ecole	0			0	0	0	0	0	0	0	0	0		1	0	1	1	2	0	0	0	0	0	0	0	0	0	0
1304	school	1	f	26	mother	mother	1	10	1	PRIMAIRE	1	0		1	1	Ecole	0			0	0	0	0	0	0	0	0	0		1	0	1	1	2	0	0	0	0	0	0	0	0	0	0
1305	non school	0	f	31	neighbor, female	accompagnateur	1	11	0	PRIMAIRE	1	0		1	1	GHESKIO	1	0		0	0	0	0	0	0	0	0	0		1	0	1	1	2	0	0	0	0	0	0	0	0	0	0
1306	non school	0	f	31	neighbor, female	accompagnateur	1	9	0	PRIMAIRE	1	0		1	1	GHESKIO	1	0		0	0	0	0	0	0	0	0	0		1	0	1	1	2	1	1		0	0	0	0	0	0	0
1307	non school	0	f	31	neighbor, female	accompagnateur	1	14	0	SECONDAIRE	1	1	0	1	1	GHESKIO	1	0		0	0	0	0	0	0	0	0	0		1	0	1	1	2	0	0	0	0	0	0	0	0	0	0		0
1308	school	1	f	30	mother	mother	1	14	0	PRIMAIRE	1	1	0	1	1	Ecole	1	0		0	0	0	0	0	0	0	0	0		1	0	1	1	2	1	1		0	0	0	0	0	0	0		0
1309	school	1	f	36	mother	mother	1	13	0	SECONDAIRE	1	1	0	1	1	Ecole	1	0		0	0	0	0	0	0	0	0	0		1	0	1	1	2	0	0	0	0	0	0	0	0	0	0
1310	school	0	f	35	mother	mother	1	13	0	PRIMAIRE	1	1	0	1	1	Ecole	0			0	0	0	0	0	0	0	0	0		1	0	1	1	2	1	0	0	0	0	0	0	0	0	0
1311	school	0	f	51	mother	mother	1	12	0	PRIMAIRE	1	0		1	1	Ecole	1	0		0	0	0	0	0	0	0	0	0		1	0	1	1	2	0	0	0	0	0	0	0	0	0	0
1312	school	1	f	34	mother	mother	1	11	0	SECONDAIRE	1	0		1	1	Ecole	1	0		0	0	0	0	0	0	0	0	0		1	0	1	1	2	1	0	0	0	0	0	0	0	0	0
1313	school	1	f	45	mother	mother	1	13	0	PRIMAIRE	1	0		1	1	Ecole	0	0		0	0	0	0	0	0	0	0	0		1	0	1	1	2	0	0	0	0	0	0	0	0	0	0
1314	school	1	f	46	mother	mother	1	14	0	PRIMAIRE	1	1	0	1	1	Ecole	0			0	0	0	0	0	0	0	0	0		1	0	1	1	2	0	0	0	0	0	0	0	0	0	0
1315	school	1	f	31	mother	mother	1	13	0	PRIMAIRE	1	1	0	1	1	Ecole	1	0		0	0	0	0	0	0	0	0	0		1	0	1	1	2	0	0	0	0	0	0	0	0	0	0
1316	school	1	f	28	mother	mother	1	12	0	PRIMAIRE	1	1	0	1	1	Ecole	1	0		0	0	0	0	0	0	0	0	0		1	0	1	1	2	0	0	0	0	0	0	0	0	0	0		0
1317	school	1	f	37	mother	mother	1	12	0	PRIMAIRE	1	0		1	1	Ecole	0			0	0	0	0	0	0	0	0	0		1	0	1	1	2	0	0	0	0	0	0	0	0	0	0
1318	school	1	f	46	mother	mother	1	12	0	PRIMAIRE	1	0		1	1	Ecole	0			0	0	0	0	0	0	0	0	0		1	0	1	1	2	0	0	0	0	0	0	0	0	0	0
1319	school	1	f	46	mother	mother	1	14	0	PRIMAIRE	1	1	0	1	1	Ecole	1	0		0	0	0	0	0	0	0	0	0		1	0	1	1	2	0	0	0	0	0	0	0	0	0	0
1320	school	0	f	43	mother	mother	1	13	1	PRIMAIRE	1	1	0	1	1	Ecole	0			0	0	0	0	0	0	0	0	0		1	0	1	1	2	0	0	0	0	0	0	0	0	0	0		0
1321	school	1	f	35	mother	mother	1	13	1	PRIMAIRE	1	1	0	1	1	Ecole	1	0		0	0	0	0	0	0	0	0	0		1	0	1	1	2	0	0	0	0	0	0	0	0	0	0
1322	school	1	f	37	mother	mother	1	13	0	PRIMAIRE	1	0		1	1	Ecole	1	0		0	0	0	0	0	0	0	0	0		1	0	1	1	2	1	0	0	0	0	0	0	0	0	0
1323	school	0	f	32	mother	mother	1	11	1	PRIMAIRE	1	1	0	1	1	Ecole	1	0		0	0	0	0	0	0	0	0	0		1	0	1	1	2	1	0	0	0	0	0	0	0	0	0
1324	school	1	f	42	mother	mother	1	12	0	PRIMAIRE	1	1	0	1	1	Ecole	1	0		0	0	0	0	0	0	0	0	0		1	0	1	1	2	0	0	0	0	0	0	0	0	0	0
1325	school	1	f	27	mother	mother	1	9	0	SECONDAIRE	1	0		1	1	Ecole	1	0		0	0	0	0	0	0	0	0	0		1	0	1	1	2	0	0	0	0	0	0	0	0	0	0
1326	non school	0	f	29	cousin, female	extended family	1	12	0	PRIMAIRE	1	0		1	1	GHESKIO	0			0	0	0	0	0	0	0	0	0		1	0	1	1	2	0	0	0	0	0	0	0	0	0	0		0
1327	non school	1	f	55	grandmother	extended family	1	9	0	PRIMAIRE	1	0		1	1	GHESKIO	1	0		0	0	0	0	0	0	0	0	0		1	0	1	1	2	0	0	0	0	0	0	0	0	0	0
1328	school	1	f	32	mother	mother	1	11	0	SECONDAIRE	1	1	0	1	1	Ecole	1	0		0	0	0	0	0	0	0	0	0		1	0	1	1	2	0	0	0	0	0	0	0	0	0	0
1329	school	1	f	35	mother	mother	1	9	0	PRIMAIRE	1	0		1	1	Ecole	1	0		0	0	0	0	0	0	0	0	0		1	0	1	1	2	0	0	0	0	0	0	0	0	0	0
1330	school	1	f	35	mother	mother	1	10	0	PRIMAIRE	1	0		1	1	Ecole	0			0	0	0	0	0	0	0	0	0		1	0	1	1	2	0	0	0	0	0	0	0	0	0	0
1331	school	1	f	38	mother	mother	1	9	0	PRIMAIRE	1	0		1	1	Ecole	0			0	0	0	0	0	0	0	0	0		1	0	1	1	2	0	0	0	0	0	0	0	0	0	0
1332	school	1	f	40	mother	mother	1	11	0	PRIMAIRE	1			1	1	Ecole	1			0	0	0	0	0	0	0	0	0		1	0	1	1	2	0	0	0	0	0	0	0	0	0	0
1333	school	1	f	32	mother	mother	1	9	0	PRIMAIRE	1	0		1	1	Ecole	0			0	0	0	0	0	0	0	0	0		1	0	1	1	2	0	0	0	0	0	0	0	0	0	0		0
1334	school	1	f	40	mother	mother	1	12	0	PRIMAIRE	1	1	0	1	1	Ecole	0			0	0	0	0	0	0	0	0	0		1	0	1	1	2	0	0	0	0	0	0	0	0	0	0
1335	school	1	f	40	mother	mother	1	12	1	PRIMAIRE	1	0		1	1	Ecole	1	0		0	0	0	0	0	0	0	0	0		1	0	1	1	2	1	0	1	0	0	0	0	0	0	0
1336	school	1	f	39	mother	mother	1	11	0	PRIMAIRE	1	0		1	1	Ecole	1	0		0	0	0	0	0	0	0	0	0		1	0	1	1	2	0	0	0	0	0	0	0	0	0	0
1337	school	1	f	45	mother	mother	1	13	1	PRIMAIRE	1	0		1	1	Ecole	0			0	0	0	0	0	0	0	0	0		1	0	1	1	2	1	0	0	0	0	0	0	0	0	0
1338	school	0	f	42	mother	mother	1	13	0	PRIMAIRE	1	1	0	1	1	Ecole	1	0		0	0	0	0	0	0	0	0	0		1	0	1	1	2	1	0	0	0	0	0	0	0	0	0		0
1339	school	1	f	35	mother	mother	1	13	0	PRIMAIRE	1	1	0	1	1	Ecole	1	0		0	0	0	0	0	0	0	0	0		1	0	1	1	2	0	0	0	0	0	0	0	0	0	0
1340	school	1	f	32	mother	mother	1	11	1	SECONDAIRE	1	0		1	1	Ecole	1	0		0	0	0	0	0	0	0	0	0		1	0	1	1	2	1	0	0	0	0	0	0	0	0	0
1341	school	1	f	30	mother	mother	1	14	0	PRIMAIRE	1	1	0	1	1	Ecole	1	0		0	0	0	0	0	0	0	0	0		1	0	1	1	2	0	0	0	0	0	0	0	0	0	0
1342	school	1	f	35	mother	mother	1	14	0	PRIMAIRE	1	1	0	1	1	Ecole	1	0		0	0	0	0	0	0	0	0	0		1	0	1	1	2	0	0	0	0	0	0	0	0	0	0		0
1343	school	0	f	36	mother	mother	1	9	1	PRIMAIRE	1	0		1	1	Ecole	1	0		0	0	0	0	0	0	0	0	0		1	0	1	1	2	0	0	0	0	0	0	0	0	0	0
1344	school	1	f	35	mother	mother	1	11	0	PRIMAIRE	1	0		1	1	Ecole	0			0	0	0	0	0	0	0	0	0		1	0	1	1	2	1	0	0	0	0	0	0	0	0	0
1345	school	1	f	36	mother	mother	1	9	0	PRIMAIRE	1	0		1	1	Ecole	1	0		0	0	0	0	0	0	0	0	0		1	0	1	1	2	1	0	0	0	0	0	0	0	0	0
1346	school	1	f	40	mother	mother	1	11	0	SECONDAIRE	1	0		1	1	Ecole	1	0		0	0	0	0	0	0	0	0	0		1	0	1	1	2	0	0	0	0	0	0	0	0	0	0
1347	school	1	f	46	mother	mother	1	11	0	PRIMAIRE	1	0		1	1	Ecole	1	0		0	0	0	0	0	0	0	0	0		1	0	1	1	2	0	0	0	0	0	0	0	0	0	0
1348	school	1	f	39	mother	mother	1	14	1	PRIMAIRE	1	1	0	1	1	Ecole	1	0		0	0	0	0	0	0	0	0	0		1	0	1	1	2	1	0	0	0	0	0	0	0	0	0
1349	school	1	f	30	mother	mother	1	11	0	SECONDAIRE	1	1	0	1	1	Ecole	1	0		0	0	0	0	0	0	0	0	0		1	0	1	1	2	0	0	0	0	0	0	0	0	0	0
1350	school	1	f	43	mother	mother	1	12	0	PRIMAIRE	1	0		1	1	Ecole	1	0		0	0	0	0	0	0	0	0	0		1	0	1	1	2	1	1		0	0	0	0	0	0	0
1351	school	1	f	40	mother	mother	1	11	0	PRIMAIRE	1	0		1	1	Ecole	1	0		0	0	0	0	0	0	0	0	0		1	0	1	1	2	0	0	0	0	0	0	0	0	0	0
1352	school	1	f	45	mother	mother	1	13	0	SECONDAIRE	1	1	0	1	1	Ecole	1	0		0	0	0	0	0	0	0	0	0		1	0	1	1	2	0	0	0	0	0	0	0	0	0	0
1353	school	0	f	40	mother	mother	1	12	0	PRIMAIRE	1	1	0	1	1	Ecole	0			0	0	0	0	0	0	0	0	0		1	0	1	1	2	0	0	0	0	0	0	0	0	0	0
1354	school	1	f	45	mother	mother	1	13	0	PRIMAIRE	1	1	0	1	1	Ecole	0			0	0	0	0	0	0	0	0	0		1	0	1	1	2	1	0	0	0	0	0	0	0	0	0
1355	school	1	f	43	neighbor, female	accompagnateur	1	12	0	SECONDAIRE	1	0		1	1	Ecole	1	0		0	0	0	0	0	0	0	0	0		1	0	1	1	2	0	0	0	0	0	0	0	0	0	0
1356	school	1	f	30	mother	mother	1	10	0	SECONDAIRE	1	0		1	1	Ecole	1	0		0	0	0	0	0	0	0	0	0		1	0	1	1	2	0	0	0	0	0	0	0	0	0	0
1357	school	1	f	35	mother	mother	1	10	0	PRIMAIRE	1	0		1	1	Ecole	0			0	0	0	0	0	0	0	0	0		1	0	1	1	2	1	0	0	0	0	0	0	0	0	0
1358	school	1	f	32	mother	mother	1	13	0	PRIMAIRE	1	1	1	1	1	Ecole	1	0		0	0	0	0	0	0	0	0	0		1	0	1	1	2	0	0	0	0	0	0	0	0	0	0
1359	school	1	f	37	mother	mother	1	12	0	SECONDAIRE	1	0		1	1	Ecole	1	0		0	0	0	0	0	0	0	0	0		1	0	1	1	2	0	0	0	0	0	0	0	0	0	0
1360	school	1	f	28	mother	mother	1	10	0	SECONDAIRE	1	0		1	1	Ecole	1	0		0	0	0	0	0	0	0	0	0		1	0	1	1	2	0	0	0	0	0	0	0	0	0	0
1361	non school	0	f	51	grandmother	extended family	1	10	0	PRIMAIRE	1	1	1	1	1	GHESKIO	0			0	0	0	0	0	0	0	0	0		1	0	1	1	2	0	0	0	0	0	0	0	0	0	0
1362	non school	0	f	51	neighbor, female	accompagnateur	1	10	0	PRIMAIRE	1	0		1	1	GHESKIO	0			0	0	0	0	0	0	0	0	0						1
1363	school	1	f	32	mother	mother	1	12	0	SECONDAIRE	1	1	0	1	1	Ecole	1	0		0	0	0	0	0	0	0	0	0		1	0	1	1	2	1	0	0	0	0	0	0	0	0	0
1364	school	1	f	53	mother	mother	1	12	0	SECONDAIRE	1	0		1	1	Ecole	1	0		0	0	0	0	0	0	0	0	0		1	0	1	1	2	0	0	0	0	0	0	0	0	0	0
1365	school	1	f	39	mother	mother	1	12	0	SECONDAIRE	1	1	0	1	1	Ecole	1	0		0	0	0	0	0	0	0	0	0		1	0	1	1	2	0	0	0	0	0	0	0	0	0	0
1366	school	1	f	36	mother	mother	1	14	0	SECONDAIRE	1	1	0	1	1	Ecole	1	0		0	0	0	0	0	0	0	0	0		1	0	1	1	2	0	0	0	0	0	0	0	0	0	0		0
1367	school	1	f	52	mother	mother	1	14	0	SECONDAIRE	1	1	0	1	1	Ecole	1	0		0	0	0	0	0	0	0	0	0		1	0	1	1	2	1	0	1	0	0	0	0	0	0	0
1368	school	1	f	35	mother	mother	1	10	0	SECONDAIRE	1	0		1	1	Ecole	1	0		0	0	0	0	0	0	0	0	0		1	0	1	1	2	1	0	1	0	0	0	0	0	0	0
1369	school	1	f	35	mother	mother	1	10	0	PRIMAIRE	1	0		1	1	Ecole	1	0		0	0	0	0	0	0	0	0	0		1	0	1	1	2	0	0	0	0	0	0	0	0	0	0
1370	school	1	f	32	mother	mother	1	9	1	PRIMAIRE	1	0		1	1	Ecole	1	0		0	0	0	0	0	0	0	0	0		1	0	1	1	2	0	0	0	0	0	0	0	0	0	0
1371	school	1	f	32	mother	mother	1	9	0	PRIMAIRE	1	0		1	1	Ecole	1	0		0	0	0	0	0	0	0	0	0		1	0	1	1	2	0	0	0	0	0	0	0	0	0	0
1372	school	1	f	36	mother	mother	1	12	0	PRIMAIRE	1	0		1	1	Ecole	0			0	0	0	0	0	0	0	0	0		1	0	1	1	2	0	0	0	0	0	0	0	0	0	0
1373	school	1	f	38	mother	mother	1	12	0	SECONDAIRE	1	1	0	1	1	Ecole	0			0	0	0	0	0	0	0	0	0		1	0	1	1	2	1	0	0	0	0	0	0	0	0	0
1374	school	1	f	40	mother	mother	1	13	0	SECONDAIRE	1	1	0	1	1	Ecole	0			0	0	0	0	0	0	0	0	0		1	0	1	1	2	0	0	0	0	0	0	0	0	0	0
1375	school	1	f	43	mother	mother	1	13	0	SECONDAIRE	1	1	0	1	1	Ecole	0			0	0	0	0	0	0	0	0	0		1	0	1	1	2	0	0	0	0	0	0	0	0	0	0
1376	school	1	f	39	mother	mother	1	12	0	SECONDAIRE	1	1	0	1	1	Ecole	0			0	0	0	0	0	0	0	0	0		1	0	1	1	2	0	0	0	0	0	0	0	0	0	0
1377	school	0	f	38	mother	mother	1	12	0	SECONDAIRE	1	0		1	1	Ecole	0			0	0	0	0	0	0	0	0	0		1	0	1	1	2	0	0	0	0	0	0	0	0	0	0
1378	school	1	f	45	mother	mother	1	13	0	SECONDAIRE	1	1	0	1	1	Ecole	0			0	0	0	0	0	0	0	0	0		1	0	1	1	2	0	0	0	0	0	0	0	0	0	0
1379	school	1	f	46	mother	mother	1	14	1	SECONDAIRE	1	1	0	1	1	Ecole	0			0	0	0	0	0	0	0	0	0		1	0	1	1	2	0	0	0	0	0	0	0	0	0	0		0
1380	school	1	f	40	mother	mother	1	13	0	SECONDAIRE	1	0		1	1	Ecole	0			0	0	0	0	0	0	0	0	0		1	0	1	1	2	0	0	0	0	0	0	0	0	0	0
1381	school	1	f	49	mother	mother	1	11	0	SECONDAIRE	1	1	0	1	1	Ecole	0			0	0	0	0	0	0	0	0	0		1	0	1	1	2	0	0	0	0	0	0	0	0	0	0		0
1382	school	1	f	39	mother	mother	1	12	0	SECONDAIRE	1	0		1	1	Ecole	1	0		0	0	0	0	0	0	0	0	0		1	0	1	1	2	0	0	0	0	0	0	0	0	0	0
1383	school	1	f	29	mother	mother	1	12	0	SECONDAIRE	1	0		1	1	Ecole	1	0		0	0	0	0	0	0	0	0	0		1	0	1	1	2	0	0	0	0	0	0	0	0	0	0
1384	school	1	f	40	mother	mother	1	10	0	PRIMAIRE	1	0		1	1	Ecole	1	0		0	0	0	0	0	0	0	0	0		1	0	1	1	2	0	0	0	0	0	0	0	0	0	0
1385	school	1	f	41	mother	mother	1	11	0	PRIMAIRE	1	0		1	1	Ecole	1	0		0	0	0	0	0	0	0	0	0		1	0	1	1	2	1	1		0	0	0	0	0	0	0
1386	school	1	f	33	mother	mother	1	10	1	PRIMAIRE	1	0		1	1	Ecole	1	0		0	0	0	0	0	0	0	0	0		1	0	1	1	2	1	1		0	0	0	0	0	0	0
1387	school	1	f	49	mother	mother	1	12	0	PRIMAIRE	1	1	0	1	1	Ecole	1	0		0	0	0	0	0	0	0	0	0		1	0	1	1	2	0	0	0	0	0	0	0	0	0	0
1388	school	1	f	40	mother	mother	1	10	0	PRIMAIRE	1	0		1	1	Ecole	1	0		0	0	0	0	0	0	0	0	0		1	0	1	1	2	1	1		0	0	0	0	0	0	0
1389	school	1	f	48	mother	mother	1	10	0	PRIMAIRE	1	0		1	1	Ecole	1	0		0	0	0	0	0	0	0	0	0		1	0	1	1	2	0	0	0	0	0	0	0	0	0	0
1390	school	1	f	28	mother	mother	1	10	0	PRIMAIRE	1	0		1	1	Ecole	1	0		0	0	0	0	0	0	0	0	0		1	0	1	1	2	1	0	1	0	0	0	0	0	0	0
1391	school	1	f	49	mother	mother	1	10	0	PRIMAIRE	1	0		1	1	Ecole	1	0		0	0	0	0	0	0	0	0	0		1	0	1	1	2	0	0	0	0	0	0	0	0	0	0
1392	school	1	f	34	mother	mother	1	9	0	PRIMAIRE	1	0		1	1	Ecole	0			0	0	0	0	0	0	0	0	0		1	0	1	1	2	0	0	0	0	0	0	0	0	0	0
1393	school	1	f	38	mother	mother	1	9	0	PRIMAIRE	1	1	0	1	1	Ecole	1	0		0	0	0	0	0	0	0	0	0		1	0	1	1	2	1	0	1	0	0	0	0	0	0	0
1394	school	1	f	40	mother	mother	1	11	0	PRIMAIRE	1	0		1	1	Ecole	1	0		0	0	0	0	0	0	0	0	0		1	0	1	1	2	0	0	0	0	0	0	0	0	0	0
1395	school	1	f	34	mother	mother	1	14	0	SECONDAIRE	1	1	0	1	1	Ecole	1	0		0	0	0	0	0	0	0	0	0		1	0	1	1	2	0	0	0	0	0	0	0	0	0	0
1396	school	1	f	48	mother	mother	1	11	0	SECONDAIRE	1	0		1	1	Ecole	1	0		0	0	0	0	0	0	0	0	0		1	0	1	1	2	0	0	0	0	0	0	0	0	0	0
1397	school	1	f	40	mother	mother	1	13	0	SECONDAIRE	1	0		1	1	Ecole	1	0		0	0	0	0	0	0	0	0	0		1	0	1	1	2	1	0	0	0	0	0	0	0	0	0
1398	school	1	f	40	mother	mother	1	12	1	SECONDAIRE	1	1	0	1	1	Ecole	1	0		0	0	0	0	0	0	0	0	0		1	0	1	1	2	0	0	0	0	0	0	0	0	0	0
1399	school	1	f	35	mother	mother	1	13	0	SECONDAIRE	1	1	0	1	1	Ecole	1	0		0	0	0	0	0	0	0	0	0		1	0	1	1	2	0	0	0	0	0	0	0	0	0	0
1400	school	1	f	37	mother	mother	1	11	0	SECONDAIRE	1	0		1	1	Ecole	0			0	0	0	0	0	0	0	0	0		1	0	1	1	2	1	0	0	0	0	0	0	0	0	0
1401	school	1	f	38	mother	mother	1	12	0	PRIMAIRE	1	0		1	1	Ecole	1	0		0	0	0	0	0	0	0	0	0		1	0	1	1	2	1	0	1	0	0	0	0	0	0	0
1402	school	1	f	41	mother	mother	1	10	0	PRIMAIRE	1	0		1	1	Ecole	1	0		0	0	0	0	0	0	0	0	0		1	0	1	1	2	1	1		0	0	0	0	0	0	0
1403	school	1	f	40	mother	mother	1	9	0	PRIMAIRE	1	0		1	1	Ecole	1	0		0	0	0	0	0	0	0	0	0		1	0	1	1	2	0	0	0	0	0	0	0	0	0	0
1404	school	1	f	26	mother	mother	1	9	1	PRIMAIRE	1	0		1	1	Ecole	1	0		0	0	0	0	0	0	0	0	0		1	0	1	1	2	0	0	0	0	0	0	0	0	0	0		0
1405	school	1	f	49	mother	mother	1	11	1	PRIMAIRE	1	0		1	1	Ecole	0			0	0	0	0	0	0	0	0	0		1	0	1	1	2	0	0	0	0	0	0	0	0	0	0
1406	school	1	f	50	mother	mother	1	10	0	PRIMAIRE	1	0		1	1	Ecole	1	0		0	0	0	0	0	0	0	0	0		1	0	1	1	2	1	0	0	0	0	0	0	0	0	0
1407	school	1	f	34	mother	mother	1	9	0	PRIMAIRE	1	0		1	1	Ecole	1	0		0	0	0	0	0	0	0	0	0		1	0	1	1	2	0	0	0	0	0	0	0	0	0	0
1408	school	1	f	37	mother	mother	1	10	0	PRIMAIRE	1	0		1	1	Ecole	1	0		0	0	0	0	0	0	0	0	0		1	0	1	1	2	0	0	0	0	0	0	0	0	0	0
1409	school	1	f	39	mother	mother	1	9	0	PRIMAIRE	1	0		1	1	Ecole	1	0		0	0	0	0	0	0	0	0	0		1	0	1	1	2	0	0	0	0	0	0	0	0	0	0
1410	school	1	f	42	mother	mother	1	13	0	SECONDAIRE	1	0		1	1	Ecole	1	0		0	0	0	0	0	0	0	0	0		1	0	1	1	2	0	0	0	0	0	0	0	0	0	0		0
1411	school	0	f	38	mother	mother	1	11	0	PRIMAIRE	1	0		1	1	Ecole	1	0		0	0	0	0	0	0	0	0	0		1	0	1	1	2	0	0	0	0	0	0	0	0	0	0
1412	school	1	f	45	mother	mother	1	11	0	PRIMAIRE	1	0		1	1	Ecole	0			0	0	0	0	0	0	0	0	0		1	0	1	1	2	0	0	0	0	0	0	0	0	0	0
1413	school	1	f	43	mother	mother	1	14	0	SECONDAIRE	1	1	0	1	1	Ecole	1	0		0	0	0	0	0	0	0	0	0		1	0	1	1	2	0	0	0	0	0	0	0	0	0	0
1414	school	1	f	48	mother	mother	1	12	0	SECONDAIRE	1	0		1	1	Ecole	1	0		0	0	0	0	0	0	0	0	0		1	0	1	1	2	0	0	0	0	0	0	0	0	0	0		0
1415	school	0	f	41	mother	mother	1	12	0	SECONDAIRE	1	1	0	1	1	Ecole	0			0	0	0	0	0	0	0	0	0		1	0	1	1	2	0	0	0	0	0	0	0	0	0	0
1416	school	1	f	48	mother	mother	1	11	0	SECONDAIRE	1	0		1	1	Ecole	0			0	0	0	0	0	0	0	0	0		1	0	1	1	2	0	0	0	0	0	0	0	0	0	0
1417	school	1	f	35	mother	mother	1	14	0	SECONDAIRE	1	1	0	1	1	Ecole	0			0	0	0	0	0	0	0	0	0		1	0	1	1	2	0	0	0	0	0	0	0	0	0	0
1418	school	1	f	35	mother	mother	1	13	0	SECONDAIRE	1	1	0	1	1	Ecole	0			0	0	0	0	0	0	0	0	0		1	0	1	1	2	0	0	0	0	0	0	0	0	0	0
1419	school	1	m	71	father	father	1	11	1	PRIMAIRE	1	0		1	1	Ecole	0			0	0	0	0	0	0	0	0	0		1	0	1	1	2	1	0	0	0	0	0	0	0	0	0
1420	school	0	f	38	mother	mother	1	10	1	PRIMAIRE	1	0		1	1	Ecole	0			0	0	0	0	0	0	0	0	0		1	0	1	1	2	0	0	0	0	0	0	0	0	0	0
1421	school	0	f	38	mother	mother	1	10	0	PRIMAIRE	1	0		1	1	Ecole	1	0		0	0	0	0	0	0	0	0	0		1	0	1	1	2	1	0	0	0	0	0	0	0	0	0
1422	school	1	f	36	mother	mother	1	10	0	PRIMAIRE	1	0		1	1	Ecole	1	0		0	0	0	0	0	0	0	0	0		1	0	1	1	2	0	0	0	0	0	0	0	0	0	0
1423	school	1	f	31	mother	mother	1	11	0	PRIMAIRE	1	1	0	1	1	Ecole	1	0		0	0	0	0	0	0	0	0	0		1	0	1	1	2	0	0	0	0	0	0	0	0	0	0
1424	school	1	f	29	mother	mother	1	11	0	PRIMAIRE	1	0		1	1	Ecole	1	0		0	0	0	0	0	0	0	0	0		1	0	1	1	2	0	0	0	0	0	0	0	0	0	0
1425	school	1	f	29	mother	mother	1	9	0	PRIMAIRE	1	0		1	1	Ecole	1	0		0	0	0	0	0	0	0	0	0		1	0	1	1	2	0	0	0	0	0	0	0	0	0	0
1426	school	1	f	36	mother	mother	1	9	0	PRIMAIRE	1	0		1	1	Ecole	1	0		0	0	0	0	0	0	0	0	0		1	0	1	1	2	1	0	0	0	0	0	0	0	0	0
1427	school	1	f	34	mother	mother	1	10	0	PRIMAIRE	1	0		1	1	Ecole	0			0	0	0	0	0	0	0	0	0		1	0	1	1	2	0	0	0	0	0	0	0	0	0	0
1428	school	1	f	48	mother	mother	1	11	0	SECONDAIRE	1	0		1	1	Ecole	0			0	0	0	0	0	0	0	0	0		1	0	1	1	2	0	0	0	0	0	0	0	0	0	0
1429	school	1	f	38	mother	mother	1	11	0	SECONDAIRE	1	0		1	1	Ecole	0			0	0	0	0	0	0	0	0	0		1	0	1	1	2	0	0	0	0	0	0	0	0	0	0
1430	school	1	f	49	mother	mother	1	12	0	SECONDAIRE	1	0		1	1	Ecole	0			0	0	0	0	0	0	0	0	0		1	0	1	1	2	0	0	0	0	0	0	0	0	0	0
1431	school	1	f	37	mother	mother	1	12	0	SECONDAIRE	1	0		1	1	Ecole	0			0	0	0	0	0	0	0	0	0		1	0	1	1	2	0	0	0	0	0	0	0	0	0	0
1432	school	1	f	49	mother	mother	1	13	0	SECONDAIRE	1	1	0	1	1	Ecole	0			0	0	0	0	0	0	0	0	0		1	0	1	1	2	0	0	0	0	0	0	0	0	0	0
1433	school	1	f	36	mother	mother	1	13	0	SECONDAIRE	1	1	0	1	1	Ecole	1	0		0	0	0	0	0	0	0	0	0		1	0	1	1	2	0	0	0	0	0	0	0	0	0	0
1434	school	1	f	31	mother	mother	1	13	0	SECONDAIRE	1	1	0	1	1	Ecole	1	0		0	0	0	0	0	0	0	0	0		1	0	1	1	2	0	0	0	0	0	0	0	0	0	0
1435	school	1	f	37	mother	mother	1	12	0	SECONDAIRE	1	1	0	1	1	Ecole	1	0		0	0	0	0	0	0	0	0	0		1	0	1	1	2	1	0	0	0	0	0	0	0	0	0
1436	school	1	f	46	mother	mother	1	13	0	SECONDAIRE	1	1	0	1	1	Ecole	1	0		0	0	0	0	0	0	0	0	0		1	0	1	1	2	1	0	0	0	0	0	0	0	0	0
1437	school	1	f	51	mother	mother	1	12	0	SECONDAIRE	1	0		1	1	Ecole	1	0		0	0	0	0	0	0	0	0	0		1	0	1	1	2	1	0	0	0	0	0	0	0	0	0
1438	school	1	f	40	mother	mother	1	12	0	SECONDAIRE	1	1	0	1	1	Ecole	1	0		0	0	0	0	0	0	0	0	0		1	0	1	1	2	1	0	1	0	0	0	0	0	0	0
1439	school	1	f	30	mother	mother	1	9	0	PRIMAIRE	1	0		1	1	Ecole	1	0		0	0	0	0	0	0	0	0	0		1	0	1	1	2	0	0	0	0	0	0	0	0	0	0
1440	school	1	f	36	mother	mother	1	12	0	PRIMAIRE	1	1	0	1	1	Ecole	0			0	0	0	0	0	0	0	0	0		1	0	1	1	2	0	0	0	0	0	0	0	0	0	0
1441	school	1	f	35	mother	mother	1	9	0	PRIMAIRE	1	0		1	1	Ecole	1	0		0	0	0	0	0	0	0	0	0		1	0	1	1	2	0	0	0	0	0	0	0	0	0	0
1442	school	1	f	29	mother	mother	1	10	0	PRIMAIRE	1	0		1	1	Ecole	1	0		0	0	0	0	0	0	0	0	0		1	0	1	1	2	1	1	1	0	0	0	0	0	0	0
1443	school	1	f	37	mother	mother	1	9	0	PRIMAIRE	1	0		1	1	Ecole	1	0		0	0	0	0	0	0	0	0	0		1	0	1	1	2	0	0	0	0	0	0	0	0	0	0
1444	school	1	f	44	mother	mother	1	11	0	PRIMAIRE	1	1	0	1	1	Ecole	0			0	0	0	0	0	0	0	0	0		1	0	1	1	2	0	0	0	0	0	0	0	0	0	0
1445	school	1	f	37	mother	mother	1	11	0	SECONDAIRE	1	0		1	1	Ecole	1	0		0	0	0	0	0	0	0	0	0		1	0	1	1	2	1	0	1	0	0	0	0	0	0	0
1446	school	1	f	34	mother	mother	1	11	0	PRIMAIRE	1	0		1	1	Ecole	1	0		0	0	0	0	0	0	0	0	0		1	0	1	1	2	1	0	0	1	0	0	0	0	0	0
1447	school	1	f	40	mother	mother	1	12	0	PRIMAIRE	1	0		1	1	Ecole	1	0		0	0	0	0	0	0	0	0	0		1	0	1	1	2	0	0	0	0	0	0	0	0	0	0
1448	school	1	f	28	mother	mother	1	14	0	PRIMAIRE	1	1	0	1	1	Ecole	0			0	0	0	0	0	0	0	0	0		1	0	1	1	2	0	0	0	0	0	0	0	0	0	0
1449	school	1	f	42	mother	mother	1	12	0	SECONDAIRE	1	1	0	1	1	Ecole	0			0	0	0	0	0	0	0	0	0		1	0	1	1	2	0	0	0	0	0	0	0	0	0	0
1450	school	1	f	33	mother	mother	1	11	0	SECONDAIRE	1	0		1	1	Ecole	1	0		0	0	0	0	0	0	0	0	0		1	0	1	1	2	1	1		0	0	0	0	0	0	0
1451	school	1	f	31	mother	mother	1	14	0	SECONDAIRE	1	1	0	1	1	Ecole	0			0	0	0	0	0	0	0	0	0		1	0	1	1	2	1	0	1	0	0	0	0	0	0	0
1452	school	0	f	37	mother	mother	1	13	0	SECONDAIRE	1	0		1	1	Ecole	1	0		0	0	0	0	0	0	0	0	0		1	0	1	1	2	0	0	0	0	0	0	0	0	0	0
1453	school	0	f	40	mother	mother	1	14	0	SECONDAIRE	1	1	0	1	1	Ecole	1	0		0	0	0	0	0	0	0	0	0		1	0	1	1	2	0	0	0	0	0	0	0	0	0	0
1454	school	1	f	38	mother	mother	1	14	0	SECONDAIRE	1	1	0	1	1	Ecole	0			0	0	0	0	0	0	0	0	0		1	0	1	1	2	0	0	0	0	0	0	0	0	0	0
1455	school	1	f	45	mother	mother	1	9	0	PRIMAIRE	1	0		1	1	Ecole	1	1	5	0	0	0	0	1	0	0	0	0	0	1	0	1	1	2	0	0	0	0	0	0	0	0	0	0
1456	school	1	f	34	mother	mother	1	10	0	PRIMAIRE	1	0		1	1	Ecole	1	0		0	0	0	0	0	0	0	0	0		1	0	1	1	2	1	1		0	0	0	0	0	0	0
1457	school	1	f	23	mother	mother	1	10	0	PRIMAIRE	1	0		1	1	Ecole	0			0	0	0	0	0	0	0	0	0		1	0	1	1	2	0	0	0	0	0	0	0	0	0	0
1458	school	0	f	25	mother	mother	1	11	0	PRIMAIRE	1	0		1	1	Ecole	1	0		0	0	0	0	0	0	0	0	0						1
1459	school	1	f	42	mother	mother	1	12	0	SECONDAIRE	1	0		1	1	Ecole	1	0		0	0	0	0	0	0	0	0	0		1	0	1	1	2	0	0	0	0	0	0	0	0	0	0
1460	school	1	f	25	mother	mother	1	10	0	PRIMAIRE	1	0		1	1	Ecole	0			0	0	0	0	0	0	0	0	0		1	0	1	1	2	0	0	0	0	0	0	0	0	0	0
1461	school	0	f	38	mother	mother	1	13	0	SECONDAIRE	1	1	0	1	1	Ecole	1	0		0	0	0	0	0	0	0	0	0		1	0	1	1	2	1	0	1	0	0	0	0	0	0	0
1462	school	1	f	35	mother	mother	1	13	0	SECONDAIRE	1	0		1	1	Ecole	1	0		0	0	0	0	0	0	0	0	0		1	0	1	1	2	0	0	0	0	0	0	0	0	0	0
1463	school	1	f	36	mother	mother	1	11	0	SECONDAIRE	1	0		1	1	Ecole	0			0	0	0	0	0	0	0	0	0		1	0	1	1	2	0	0	0	0	0	0	0	0	0	0
1464	school	1	f	35	mother	mother	1	12	0	SECONDAIRE	1	0		1	1	Ecole	1	0		0	0	0	0	0	0	0	0	0		1	0	1	1	2	0	0	0	0	0	0	0	0	0	0		0
1465	school	1	f	50	mother	mother	1	12	0	SECONDAIRE	1	0		1	1	Ecole	0			0	0	0	0	0	0	0	0	0		1	0	1	1	2	0	0	0	0	0	0	0	0	0	0
1466	school	1	f	29	mother	mother	1	12	0	SECONDAIRE	1	1	0	1	1	Ecole	0			0	0	0	0	0	0	0	0	0		1	0	1	1	2	0	0	0	0	0	0	0	0	0	0
1467	school	1	f	53	mother	mother	1	10	0	PRIMAIRE	1	0		1	1	Ecole	0			0	0	0	0	0	0	0	0	0		1	0	1	1	2	0	0	0	0	0	0	0	0	0	0
1468	school	0	f	38	mother	mother	1	14	0	SECONDAIRE	1	1	0	1	1	Ecole	0			0	0	0	0	0	0	0	0	0		1	0	1	1	2	0	0	0	0	0	0	0	0	0	0
1469	school	0	f	30	mother	mother	1	14	0	SECONDAIRE	1	1	0	1	1	Ecole	0			0	0	0	0	0	0	0	0	0		1	0	1	1	2	0	0	0	0	0	0	0	0	0	0
1470	school	1	f	50	mother	mother	1	14	0	SECONDAIRE	1	1	0	1	1	Ecole	0			0	0	0	0	0	0	0	0	0		1	0	1	1	2	0	0	0	0	0	0	0	0	0	0
1471	school	1	f	50	mother	mother	1	12	0	PRIMAIRE	1	0		1	1	Ecole	0			0	0	0	0	0	0	0	0	0		1	0	1	1	2	0	0	0	0	0	0	0	0	0	0		0
1472	school	1	f	43	mother	mother	1	13	0	SECONDAIRE	1	1	0	1	1	Ecole	0			0	0	0	0	0	0	0	0	0		1	0	1	1	2	1	1		0	0	0	0	0	0	0
1473	school	1	f	40	mother	mother	1	9	0	PRIMAIRE	1	0		1	1	Ecole	0			0	0	0	0	0	0	0	0	0		1	0	1	1	2	0	0	0	0	0	0	0	0	0	0
1474	school	1	f	42	mother	mother	1	11	0	PRIMAIRE	1	0		1	1	Ecole	1	0		0	0	0	0	0	0	0	0	0		1	0	1	1	2	0	0	0	0	0	0	0	0	0	0
1475	school	1	f	33	mother	mother	1	13	0	PRIMAIRE	1	1	0	1	1	Ecole	0			0	0	0	0	0	0	0	0	0		1	0	1	1	2	0	0	0	0	0	0	0	0	0	0
1476	school	1	f	50	mother	mother	1	12	0	PRIMAIRE	1	0		1	1	Ecole	1	0		0	0	0	0	0	0	0	0	0		1	0	1	1	2	0	0	0	0	0	0	0	0	0	0
1477	school	1	f	40	mother	mother	1	11	0	SECONDAIRE	1	0		1	1	Ecole	0			0	0	0	0	0	0	0	0	0		1	0	1	1	2	1	1		0	0	0	0	0	0	0
1478	school	1	f	37	mother	mother	1	11	0	SECONDAIRE	1	0		1	1	Ecole	0			0	0	0	0	0	0	0	0	0		1	0	1	1	2	0	0	0	0	0	0	0	0	0	0
1479	school	1	f	34	mother	mother	1	14	0	SECONDAIRE	1	1	0	1	1	Ecole	1	0		0	0	0	0	0	0	0	0	0		1	0	1	1	2	0	0	0	0	0	0	0	0	0	0
1480	school	1	f	48	mother	mother	1	11	0	SECONDAIRE	1	0		1	1	Ecole	0			0	0	0	0	0	0	0	0	0		1	0	1	1	2	0	0	0	0	0	0	0	0	0	0
1481	school	0	f	32	mother	mother	1	13	1	SECONDAIRE	1	1	0	1	1	Ecole	1	0		0	0	0	0	0	0	0	0	0		1	0	1	1	2	0	0	0	0	0	0	0	0	0	0
1482	school	1	f	31	mother	mother	1	14	0	SECONDAIRE	1	1	0	1	1	Ecole	1	0		0	0	0	0	0	0	0	0	0		1	0	1	1	2	0	0	0	0	0	0	0	0	0	0
1483	school	0	f	35	mother	mother	1	13	1	SECONDAIRE	1	1	0	1	1	Ecole	1	0		0	0	0	0	0	0	0	0	0		1	0	1	1	2	0	0	0	0	0	0	0	0	0	0
1484	school	1	f	39	mother	mother	1	12	0	PRIMAIRE	1	1	0	1	1	Ecole	1	0		0	0	0	0	0	0	0	0	0		1	0	1	1	2	0	0	0	0	0	0	0	0	0	0
1485	school	1	f	36	mother	mother	1	14	0	SECONDAIRE	1	1	0	1	1	Ecole	1	0		0	0	0	0	0	0	0	0	0		1	0	1	1	2	0	0	0	0	0	0	0	0	0	0
1486	school	1	f	32	mother	mother	1	11	0	PRIMAIRE	1	0		1	1	Ecole	1	0		0	0	0	0	0	0	0	0	0		1	0	1	1	2	1	1		0	0	0	0	0	0	0
1487	school	1	f	23	mother	mother	1	13	0	PRIMAIRE	1	1	0	1	1	Ecole	0			0	0	0	0	0	0	0	0	0		1	0	1	1	2	0	0	0	0	0	0	0	0	0	0
1488	school	1	f	50	mother	mother	1	13	0	PRIMAIRE	1	1	0	1	1	Ecole	1	0		0	0	0	0	0	0	0	0	0		1	0	1	1	2	0	0	0	0	0	0	0	0	0	0
1489	school	1	f	42	mother	mother	1	12	0	PRIMAIRE	1	1	0	1	1	Ecole	1	0		0	0	0	0	0	0	0	0	0		1	0	1	1	2	0	0	0	0	0	0	0	0	0	0
1490	school	1	f	41	mother	mother	1	13	0	SECONDAIRE	1	1	0	1	1	Ecole	1	0		0	0	0	0	0	0	0	0	0		1	0	1	1	2	0	0	0	0	0	0	0	0	0	0
1491	school	1	f	36	mother	mother	1	13	0	SECONDAIRE	1	0		1	1	Ecole	1	0		0	0	0	0	0	0	0	0	0		1	0	1	1	2	0	0	0	0	0	0	0	0	0	0
1492	school	1	f	38	mother	mother	1	14	0	SECONDAIRE	1	1	0	1	1	Ecole	1	0		0	0	0	0	0	0	0	0	0		1	0	1	1	2	0	0	0	0	0	0	0	0	0	0
1493	school	1	f	38	mother	mother	1	14	0	SECONDAIRE	1	1	0	1	1	Ecole	1	0		0	0	0	0	0	0	0	0	0		1	0	1	1	2	0	0	0	0	0	0	0	0	0	0
1494	school	1	f	35	mother	mother	1	14	0	PRIMAIRE	1	1	0	1	1	Ecole	0			0	0	0	0	0	0	0	0	0		1	0	1	1	2	0	0	0	0	0	0	0	0	0	0
1495	school	1	f	39	mother	mother	1	13	0	SECONDAIRE	1	1	0	1	1	Ecole	0			0	0	0	0	0	0	0	0	0		1	0	1	1	2	0	0	0	0	0	0	0	0	0	0		0
1496	school	1	f	58	mother	mother	1	9	0	PRIMAIRE	1	0		1	1	Ecole	0			0	0	0	0	0	0	0	0	0		1	0	1	1	2	0	0	0	0	0	0	0	0	0	0
1497	school	0	f	36	mother	mother	1	11	0	PRIMAIRE	1	0		1	1	Ecole	0			0	0	0	0	0	0	0	0	0		1	0	1	1	2	0	0	0	0	0	0	0	0	0	0
1498	school	1	f	30	mother	mother	1	11	0	PRIMAIRE	1	0		1	1	Ecole	0			0	0	0	0	0	0	0	0	0		1	0	1	1	2	0	0	0	0	0	0	0	0	0	0
1499	school	0	f	33	mother	mother	1	14	0	SECONDAIRE	1	1	0	1	1	Ecole	0			0	0	0	0	0	0	0	0	0		1	0	1	1	2	0	0	0	0	0	0	0	0	0	0
1500	school	1	f	38	mother	mother	1	13	0	PRIMAIRE	1	1	0	1	1	Ecole	0			0	0	0	0	0	0	0	0	0		1	0	1	1	2	0	0	0	0	0	0	0	0	0	0
1501	school	1	f	32	mother	mother	1	12	0	SECONDAIRE	1	0		1	1	Ecole	0			0	0	0	0	0	0	0	0	0		1	0	1	1	2	0	0	0	0	0	0	0	0	0	0
1502	school	1	f	30	mother	mother	1	11	0	PRIMAIRE	1	0		1	1	Ecole	0			0	0	0	0	0	0	0	0	0		1	0	1	1	2	0	0	0	0	0	0	0	0	0	0
1503	school	1	f	35	mother	mother	1	12	0	SECONDAIRE	1	0		1	1	Ecole	0			0	0	0	0	0	0	0	0	0		1	0	1	1	2	1	1		0	0	0	0	0	0	0
1504	school	1	f	38	mother	mother	1	12	1	PRIMAIRE	1	0		1	1	Ecole	0			0	0	0	0	0	0	0	0	0		1	0	1	1	2	0	0	0	0	0	0	0	0	0	0
1505	school	1	f	31	mother	mother	1	12	0	SECONDAIRE	1	0		1	1	Ecole	0			0	0	0	0	0	0	0	0	0		1	0	1	1	2	0	0	0	0	0	0	0	0	0	0
1506	school	1	f	32	mother	mother	1	11	0	SECONDAIRE	1	1	0	1	1	Ecole	0			0	0	0	0	0	0	0	0	0		1	0	1	1	2	0	0	0	0	0	0	0	0	0	0		0
1507	school	1	f	39	mother	mother	1	10	0	SECONDAIRE	1	0		1	1	Ecole	1	0		0	0	0	0	0	0	0	0	0		1	0	1	1	2	0	0	0	0	0	0	0	0	0	0
1508	school	1	f	47	mother	mother	1	11	0	SECONDAIRE	1	0		1	1	Ecole	0			0	0	0	0	0	0	0	0	0		1	0	1	1	2	0	0	0	0	0	0	0	0	0	0
1509	school	0	f	56	mother	mother	1	14	1	SECONDAIRE	1	1	0	1	1	Ecole	0			0	0	0	0	0	0	0	0	0		1	0	1	1	2	0	0	0	0	0	0	0	0	0	0
1510	school	1	f	32	mother	mother	1	13	1	SECONDAIRE	1	1	0	1	1	Ecole	1	0		0	0	0	0	0	0	0	0	0		1	0	1	1	2	0	0	0	0	0	0	0	0	0	0
1511	school	1	f	40	mother	mother	1	10	0	SECONDAIRE	1	0		1	1	Ecole	1	0		0	0	0	0	0	0	0	0	0		1	0	1	1	2	0	0	0	0	0	0	0	0	0	0
1512	school	1	f	38	mother	mother	1	12	0	SECONDAIRE	1	0		1	1	Ecole	1	0		0	0	0	0	0	0	0	0	0		1	0	1	1	2	1	1		0	0	0	0	0	0	0
1513	school	1	f	31	mother	mother	1	12	0	SECONDAIRE	1	1	0	1	1	Ecole	1	0		0	0	0	0	0	0	0	0	0		1	0	1	1	2	0	0	0	0	0	0	0	0	0	0
1514	school	1	f	34	mother	mother	1	14	0	PRIMAIRE	1	1	0	1	1	Ecole	1	0		0	0	0	0	0	0	0	0	0		1	0	1	1	2	0	0	0	0	0	0	0	0	0	0		0
1515	school	1	f	35	mother	mother	1	9	0	PRIMAIRE	1	0		1	1	Ecole	1	0		0	0	0	0	0	0	0	0	0		1	0	1	1	2	0	0	0	0	0	0	0	0	0	0
1516	school	1	f	31	mother	mother	1	10	0	PRIMAIRE	1	0		1	1	Ecole	1	0		0	0	0	0	0	0	0	0	0		1	0	1	1	2	0	0	0	0	0	0	0	0	0	0
1517	school	1	f	45	mother	mother	1	14	0	PRIMAIRE	1	1	0	1	1	Ecole	1	0		0	0	0	0	0	0	0	0	0		1	0	1	1	2	0	0	0	0	0	0	0	0	0	0
1518	school	1	f	57	mother	mother	1	14	0	SECONDAIRE	1	1	0	1	1	Ecole	1	0		0	0	0	0	0	0	0	0	0		1	0	1	1	2	0	0	0	0	0	0	0	0	0	0
1519	school	1	f	34	mother	mother	1	11	0	SECONDAIRE	1	1	0	1	1	Ecole	1	0		0	0	0	0	0	0	0	0	0		1	0	1	1	2	1	1		0	0	0	0	0	0	0
1520	school	1	f	45	mother	mother	1	12	0	SECONDAIRE	1	1	0	1	1	Ecole	1	0		0	0	0	0	0	0	0	0	0		1	0	1	1	2	0	0	0	0	0	0	0	0	0	0
1521	school	1	f	43	mother	mother	1	14	0	SECONDAIRE	1	1	0	1	1	Ecole	1	0		0	0	0	0	0	0	0	0	0		1	0	1	1	2	0	0	0	0	0	0	0	0	0	0
1522	school	1	f	29	mother	mother	1	11	1	PRIMAIRE	1	0		1	1	Ecole	1	0		0	0	0	0	0	0	0	0	0		1	0	1	1	2	0	0	0	0	0	0	0	0	0	0
1523	school	1	f	39	mother	mother	1	14	0	SECONDAIRE	1	1	0	1	1	Ecole	1	0		0	0	0	0	0	0	0	0	0		1	0	1	1	2	0	0	0	0	0	0	0	0	0	0
1524	school	1	f	44	mother	mother	1	13	0	SECONDAIRE	1	1	0	1	1	Ecole	0			0	0	0	0	0	0	0	0	0		1	0	1	1	2	0	0	0	0	0	0	0	0	0	0
1525	school	0	f	30	mother	mother	1	12	0	PRIMAIRE	1	0		1	1	Ecole	0			0	0	0	0	0	0	0	0	0		1	0	1	1	2	0	0	0	0	0	0	0	0	0	0
1526	school	1	f	35	mother	mother	1	11	1	PRIMAIRE	1	0		1	1	Ecole	0			0	0	0	0	0	0	0	0	0		1	0	1	1	2	0	0	0	0	0	0	0	0	0	0
1527	school	0	f	47	mother	mother	1	11	1	PRIMAIRE	1	1	0	1	1	Ecole	0			0	0	0	0	0	0	0	0	0		1	0	1	1	2	0	0	0	0	0	0	0	0	0	0		0
1528	school	1	f	38	mother	mother	1	11	0	PRIMAIRE	1	0		1	1	Ecole	0			0	0	0	0	0	0	0	0	0		1	0	1	1	2	0	0	0	0	0	0	0	0	0	0
1529	school	0	f	40	mother	mother	1	12	1	PRIMAIRE	1	0		1	1	Ecole	0			0	0	0	0	0	0	0	0	0		1	0	1	1	2	0	0	0	0	0	0	0	0	0	0
1530	school	1	f	50	mother	mother	1	11	0	PRIMAIRE	1	0		1	1	Ecole	1	0		0	0	0	0	0	0	0	0	0		1	0	1	1	2	0	0	0	0	0	0	0	0	0	0
1531	school	0	f	60	mother	mother	1	11	0	PRIMAIRE	1	0		1	1	Ecole	0			0	0	0	0	0	0	0	0	0		1	0	1	1	2	0	0	0	0	0	0	0	0	0	0
1532	school	1	f	43	mother	mother	1	14	0	PRIMAIRE	1	1	0	1	1	Ecole	1	0		0	0	0	0	0	0	0	0	0						1
1533	school	0	f	24	mother	mother	1	10	0	PRIMAIRE	1	0		1	1	Ecole	1	0		0	0	0	0	0	0	0	0	0		1	0	1	1	2	0	0	0	0	0	0	0	0	0	0
1534	school	0	m	50	father	father	1	10	0	PRIMAIRE	1	0		1	1	Ecole	1	0		0	0	0	0	0	0	0	0	0		1	0	1	1	2	0	0	0	0	0	0	0	0	0	0
1535	school	0	f	45	mother	mother	1	9	1	PRIMAIRE	1	0		1	1	Ecole	1	0		0	0	0	0	0	0	0	0	0		1	0	1	1	2	0	0	0	0	0	0	0	0	0	0
1536	school	1	f	25	mother	mother	1	11	0	PRIMAIRE	1	0		1	1	Ecole	1	0		0	0	0	0	0	0	0	0	0		1	0	1	1	2	0	0	0	0	0	0	0	0	0	0
1537	school	0	f	45	mother	mother	1	14	0	PRIMAIRE	1	0		1	1	Ecole	1	0		0	0	0	0	0	0	0	0	0		1	0	1	1	2	0	0	0	0	0	0	0	0	0	0
1538	school	1	f	29	mother	mother	1	13	0	PRIMAIRE	1	1	0	1	1	Ecole	0			0	0	0	0	0	0	0	0	0		1	0	1	1	2	0	0	0	0	0	0	0	0	0	0
1539	school	0	f	53	mother	mother	1	14	0	PRIMAIRE	1	0		1	1	Ecole	1	0		0	0	0	0	0	0	0	0	0		1	0	1	1	2	0	0	0	0	0	0	0	0	0	0
1540	school	1	f	42	mother	mother	1	13	0	PRIMAIRE	1	1	0	1	1	Ecole	0			0	0	0	0	0	0	0	0	0		1	0	1	1	2	0	0	0	0	0	0	0	0	0	0		0
1541	school	1	f	39	mother	mother	1	12	0	PRIMAIRE	1	1	0	1	1	Ecole	1	0		0	0	0	0	0	0	0	0	0		1	0	1	1	2	0	0	0	0	0	0	0	0	0	0		0
1542	school	1	f	44	mother	mother	1	13	0	PRIMAIRE	1	1	0	1	1	Ecole	1	0		0	0	0	0	0	0	0	0	0		1	0	1	1	2	0	0	0	0	0	0	0	0	0	0
1543	school	0	f	34	mother	mother	1	13	0	PRIMAIRE	1	0		1	1	Ecole	0			0	0	0	0	0	0	0	0	0		1	0	1	1	2	0	0	0	0	0	0	0	0	0	0
1544	school	0	f	48	mother	mother	1	12	1	PRIMAIRE	1	1	0	1	1	Ecole	1	0		0	0	0	0	0	0	0	0	0		1	0	1	1	2	0	0	0	0	0	0	0	0	0	0
1545	school	1	f	44	mother	mother	1	12	0	PRIMAIRE	1	0		1	1	Ecole	1	0		0	0	0	0	0	0	0	0	0		1	0	1	1	2	0	0	0	0	0	0	0	0	0	0
1546	school	0	f	27	aunt	extended family	1	11	0	PRIMAIRE	1	0		1	1	Ecole	1	0		0	0	0	0	0	0	0	0	0		1	0	1	1	2	0	0	0	0	0	0	0	0	0	0
1547	school	0	f	40	mother	mother	1	13	0	PRIMAIRE	1	0		1	1	Ecole	1	0		0	0	0	0	0	0	0	0	0		1	0	1	1	2	0	0	0	0	0	0	0	0	0	0
1548	school	0	f	28	mother	mother	1	13	0	PRIMAIRE	1	1	0	1	1	Ecole	1	0		0	0	0	0	0	0	0	0	0		1	0	1	1	2	0	0	0	0	0	0	0	0	0	0
1549	school	1	f	26	mother	mother	1	11	0	PRIMAIRE	1	0		1	1	Ecole	1	0		0	0	0	0	0	0	0	0	0		1	0	1	1	2	1	0	0	0	0	0	0	0	0	0
1550	school	0	f	36	mother	mother	1	12	0	PRIMAIRE	1	0		1	1	Ecole	1	0		0	0	0	0	0	0	0	0	0		1	0	1	1	2	0	0	0	0	0	0	0	0	0	0
1551	school	1	f	48	mother	mother	1	11	0	SECONDAIRE	1	0		1	1	Ecole	1	0		0	0	0	0	0	0	0	0	0		1	0	1	1	2	0	0	0	0	0	0	0	0	0	0
1552	school	0	f	53	cousin, female	extended family	1	10	1	PRIMAIRE	1	0		1	1	Ecole	1	1	5	0	0	0	0	1	0	0	0	0	0	1	0	1	1	2	0	0	0	0	0	0	0	0	0	0
1553	school	0	f	34	mother	mother	1	11	0	PRIMAIRE	1	0		1	1	Ecole	1	0		0	0	0	0	0	0	0	0	0		1	0	1	1	2	0	0	0	0	0	0	0	0	0	0		0
1554	school	0	f	27	mother	mother	1	11	0	PRIMAIRE	1	0		1	1	Ecole	1	0		0	0	0	0	0	0	0	0	0		1	0	1	1	2	0	0	0	0	0	0	0	0	0	0
1555	school	1	f	43	mother	mother	1	10	0	PRIMAIRE	1	0		1	1	Ecole	1	0		0	0	0	0	0	0	0	0	0		1	0	1	1	2	0	0	0	0	0	0	0	0	0	0
1556	school	0	f	40	mother	mother	1	10	0	PRIMAIRE	1	0		1	1	Ecole	1	0		0	0	0	0	0	0	0	0	0		1	0	1	1	2	0	0	0	0	0	0	0	0	0	0
1557	school	0	f	31	mother	mother	1	10	0	PRIMAIRE	1	0		1	1	Ecole	1	0		0	0	0	0	0	0	0	0	0		1	0	1	1	2	1	0	0	0	0	0	0	0	0	0
1558	school	1	f	36	mother	mother	1	13	0	PRIMAIRE	1	0		1	1	Ecole	0			0	0	0	0	0	0	0	0	0		1	0	1	1	2	1	0	0	0	0	0	0	0	0	0
1559	school	0	f	33	mother	mother	1	14	0	PRIMAIRE	1	1	0	1	1	Ecole	0			0	0	0	0	0	0	0	0	0		1	0	1	1	2	0	0	0	0	0	0	0	0	0	0
1560	school	0	m	33	father	father	1	13	0	PRIMAIRE	1	0		1	1	Ecole	0			0	0	0	0	0	0	0	0	0		1	0	1	1	2	1	0	0	0	0	0	0	0	0	0		0
1561	school	0	f	33	neighbor, female	accompagnateur	1	12	0	PRIMAIRE	1	0		1	1	Ecole	0			0	0	0	0	0	0	0	0	0		1	0	1	1	2	0	0	0	0	0	0	0	0	0	0
1562	school	0	f	52	mother	mother	1	14	0	PRIMAIRE	1	1	0	1	1	Ecole	0			0	0	0	0	0	0	0	0	0		1	0	1	1	2	0	0	0	0	0	0	0	0	0	0
1563	school	1	f	42	mother	mother	1	12	0	PRIMAIRE	1	0		1	1	Ecole	0			0	0	0	0	0	0	0	0	0		1	0	1	1	2	0	0	0	0	0	0	0	0	0	0
1564	school	1	f	39	mother	mother	1	12	0	PRIMAIRE	1	1	0	1	1	Ecole	1	0		0	0	0	0	0	0	0	0	0		1	0	1	1	2	0	0	0	0	0	0	0	0	0	0
1565	school	0	f	39	mother	mother	1	10	0	SECONDAIRE	1	0		1	1	Ecole	1	0		0	0	0	0	0	0	0	0	0		1	0	1	1	2	0	0	0	0	0	0	0	0	0	0
1566	school	0	f	41	mother	mother	1	11	1	PRIMAIRE	1	0		1	1	Ecole	1	0		0	0	0	0	0	0	0	0	0		1	0	1	1	2	0	0	0	0	0	0	0	0	0	0
1567	school	2	f	27	mother	mother	1	12	0	PRIMAIRE	1	0		1	1	Ecole	1	0		0	0	0	0	0	0	0	0	0		1	0	1	1	2	0	0	0	0	0	0	0	0	0	0
1568	school	0	f	31	mother	mother	1	12	0	PRIMAIRE	1	0		1	1	Ecole	1	0		0	0	0	0	0	0	0	0	0		1	0	1	1	2	0	0	0	0	0	0	0	0	0	0
1569	school	1	m	32	father	father	1	11	0	PRIMAIRE	1	0		1	1	Ecole	1	0		0	0	0	0	0	0	0	0	0						1
1570	school	0	f	48	mother	mother	1	9	0	PRIMAIRE	1	0		1	1	Ecole	1	0		0	0	0	0	0	0	0	0	0		1	0	1	1	2	0	0	0	0	0	0	0	0	0	0
1571	school	0	f	56	grandmother	extended family	1	9	0	PRIMAIRE	1	0		1	1	Ecole	1	0		0	0	0	0	0	0	0	0	0		1	0	1	1	2	0	0	0	0	0	0	0	0	0	0
1572	school	0	f	28	mother	mother	1	12	0	PRIMAIRE	1	1	0	1	1	Ecole	1	0		0	0	0	0	0	0	0	0	0		1	0	1	1	2	1	0	0	0	0	0	0	0	0	0
1573	school	0	f	36	mother	mother	1	11	1	PRIMAIRE	1	0		1	1	Ecole	1	0		0	0	0	0	0	0	0	0	0		1	0	1	1	2	1	0	0	0	0	0	0	0	0	0
1574	school	1	f	42	mother	mother	1	9	0	PRIMAIRE	1	0		1	1	Ecole	1	0		0	0	0	0	0	0	0	0	0		1	0	1	1	2	0	0	0	0	0	0	0	0	0	0
1575	school	0	f	49	mother	mother	1	10	0	PRIMAIRE	1	0		1	1	Ecole	0			0	0	0	0	0	0	0	0	0		1	0	1	1	2	0	0	0	0	0	0	0	0	0	0
1576	school	1	f	37	mother	mother	1	11	0	PRIMAIRE	1	0		1	1	Ecole	1	0		0	0	0	0	0	0	0	0	0		1	0	1	1	2	0	0	0	0	0	0	0	0	0	0
1577	school	0	f	25	mother	mother	1	12	0	PRIMAIRE	1	1	0	1	1	Ecole	1	0		0	0	0	0	0	0	0	0	0		1	0	1	1	2	0	0	0	0	0	0	0	0	0	0
1578	school	0	f	31	aunt	extended family	1	13	0	PRIMAIRE	1	1	0	1	1	Ecole	1	0		0	0	0	0	0	0	0	0	0		1	0	1	1	2	0	0	0	0	0	0	0	0	0	0
1579	school	0	f	41	aunt	extended family	1	13	0	PRIMAIRE	1	0		1	1	Ecole	1	0		0	0	0	0	0	0	0	0	0		1	0	1	1	2	0	0	0	0	0	0	0	0	0	0
1580	school	1	f	24	mother	mother	1	9	1	PRIMAIRE	1	0		1	1	Ecole	1	0		0	0	0	0	0	0	0	0	0		1	0	1	1	2	0	0	0	0	0	0	0	0	0	0
1581	school	1	f	36	mother	mother	1	10	0	PRIMAIRE	1	0		1	1	Ecole	0			0	0	0	0	0	0	0	0	0		1	0	1	1	2	0	0	0	0	0	0	0	0	0	0
1582	school	1	f	33	mother	mother	1	9	1	PRIMAIRE	1	0		1	1	Ecole	0			0	0	0	0	0	0	0	0	0		1	0	1	1	2	0	0	0	0	0	0	0	0	0	0
1583	school	1	f	43	mother	mother	1	12	0	SECONDAIRE	1	0		1	1	Ecole	0			0	0	0	0	0	0	0	0	0		1	0	1	1	2	1	0	0	0	0	0	0	0	0	0
1584	school	1	f	28	mother	mother	1	9	0	PRIMAIRE	1	0		1	1	Ecole	0			0	0	0	0	0	0	0	0	0		1	0	1	1	2	0	0	0	0	0	0	0	0	0	0
1585	school	1	f	42	mother	mother	1	12	1	PRIMAIRE	1	0		1	1	Ecole	1	0		0	0	0	0	0	0	0	0	0		1	0	1	1	2	0	0	0	0	0	0	0	0	0	0
1586	school	1	f	37	mother	mother	1	10	0	PRIMAIRE	1	0		1	1	Ecole	1	0		0	0	0	0	0	0	0	0	0		1	0	1	1	2	0	0	0	0	0	0	0	0	0	0
1587	school	0	f	46	mother	mother	1	13	0	PRIMAIRE	1	1	0	1	1	Ecole	1	0		0	0	0	0	0	0	0	0	0		1	0	1	1	2	0	0	0	0	0	0	0	0	0	0
1588	school	1	f	36	mother	mother	1	14	1	PRIMAIRE	1	1	0	1	1	Ecole	1	0		0	0	0	0	0	0	0	0	0		1	0	1	1	2	0	0	0	0	0	0	0	0	0	0
1589	school	1	f	35	mother	mother	1	9	0	PRIMAIRE	1	0		1	1	Ecole	1	0		0	0	0	0	0	0	0	0	0		1	0	1	1	2	1	0	0	0	0	0	0	0	0	0
1590	school	1	f	40	mother	mother	1	10	0	PRIMAIRE	1	0		1	1	Ecole	1	0		0	0	0	0	0	0	0	0	0		1	0	1	1	2	0	0	0	0	0	0	0	0	0	0
1591	school	0	f	25	mother	mother	1	10	0	PRIMAIRE	1	0		1	1	Ecole	0			0	0	0	0	0	0	0	0	0		1	0	1	1	2	0	0	0	0	0	0	0	0	0	0
1592	school	0	f	39	mother	mother	1	13	1	SECONDAIRE	1	1	0	1	1	Ecole	1	0		0	0	0	0	0	0	0	0	0		1	0	1	1	2	0	0	0	0	0	0	0	0	0	0
1593	school	0	f	33	mother	mother	1	12	0	PRIMAIRE	1	1	0	1	1	Ecole	1	0		0	0	0	0	0	0	0	0	0		1	0	1	1	2	1	1		0	0	0	0	0	0	0
1594	school	1	f	35	mother	mother	1	11	0	SECONDAIRE	1	0		1	1	Ecole	1	0		0	0	0	0	0	0	0	0	0		1	0	1	1	2	1	0	0	1	0	0	0	0	0	0
1595	school	1	f	35	mother	mother	1	14	0	PRIMAIRE	1	1	0	1	1	Ecole	1	0		0	0	0	0	0	0	0	0	0		1	0	1	1	2	1	0	0	0	0	0	0	0	0	0
1596	school	1	f	35	mother	mother	1	14	1	SECONDAIRE	1	1	0	1	1	Ecole	1	0		0	0	0	0	0	0	0	0	0		1	0	1	1	2	1	0	1	0	0	0	0	0	0	0
1597	school	1	f	42	mother	mother	1	11	0	SECONDAIRE	1	1	0	1	1	Ecole	1	0		0	0	0	0	0	0	0	0	0		1	0	1	1	2	0	0	0	0	0	0	0	0	0	0
1598	school	1	f	52	mother	mother	1	14	0	SECONDAIRE	1	1	0	1	1	Ecole	1	0		0	0	0	0	0	0	0	0	0		1	0	1	1	2	1	1		0	0	0	0	0	0	0
1599	school	1	f	46	mother	mother	1	13	0	SECONDAIRE	1	1	0	1	1	Ecole	1	0		0	0	0	0	0	0	0	0	0		1	0	1	1	2	0	0	0	0	0	0	0	0	0	0
1600	school	0	f	30	mother	mother	1	11	0	PRIMAIRE	1	0		1	1	Ecole	1	0		0	0	0	0	0	0	0	0	0		1	0	1	1	2	0	0	0	0	0	0	0	0	0	0
1601	school	0	f	31	mother	mother	1	10	0	SECONDAIRE	1	0		1	1	Ecole	1	0		0	0	0	0	0	0	0	0	0						1
1602	school	1	f	44	mother	mother	1	9	0	PRIMAIRE	1	0		1	1	Ecole	1	0		0	0	0	0	0	0	0	0	0		1	0	1	1	2	0	0	0	0	0	0	0	0	0	0
1603	school	1	f	31	mother	mother	1	9	0	PRIMAIRE	1	0		1	1	Ecole	1	0		0	0	0	0	0	0	0	0	0		1	0	1	1	2	0	0	0	0	0	0	0	0	0	0
1604	school	1	f	30	mother	mother	1	9	0	PRIMAIRE	1	0		1	1	Ecole	1	0		0	0	0	0	0	0	0	0	0		1	0	1	1	2	0	0	0	0	0	0	0	0	0	0
1605	school	1	f	35	mother	mother	1	11	0	PRIMAIRE	1	0		1	1	Ecole	1	0		0	0	0	0	0	0	0	0	0		1	0	1	1	2	0	0	0	0	0	0	0	0	0	0
1606	school	0	f	40	mother	mother	1	14	0	PRIMAIRE	1	0		1	1	Ecole	1	0		0	0	0	0	0	0	0	0	0		1	0	1	1	2	1	0	0	0	0	0	0	0	0	0
1607	school	1	f	42	mother	mother	1	11	0	PRIMAIRE	1	0		1	1	Ecole	1	0		0	0	0	0	0	0	0	0	0		1	0	1	1	2	0	0	0	0	0	0	0	0	0	0
1608	school	1	f	29	mother	mother	1	11	0	PRIMAIRE	1	0		1	1	Ecole	1	0		0	0	0	0	0	0	0	0	0		1	0	1	0	1	1	0	0	0	0	1	0	0	0	0
1609	school	0	f	39	mother	mother	1	11	0	PRIMAIRE	1	0		1	1	Ecole	0			0	0	0	0	0	0	0	0	0		1	0	1	1	2	1	0	0	0	0	0	0	0	0	0
1610	school	0	f	40	mother	mother	1	12	0	PRIMAIRE	1	0		1	1	Ecole	1	0		0	0	0	0	0	0	0	0	0		1	0	1	1	2	0	0	0	0	0	0	0	0	0	0
1611	school	0	f	43	mother	mother	1	9	0	PRIMAIRE	1	0		1	1	Ecole	0			0	0	0	0	0	0	0	0	0		1	0	1	1	2	0	0	0	0	0	0	0	0	0	0
1612	school	1	f	33	mother	mother	1	10	0	PRIMAIRE	1	0		1	1	Ecole	1	0		0	0	0	0	0	0	0	0	0		1	0	1	1	2	0	0	0	0	0	0	0	0	0	0
1613	school	1	f	33	mother	mother	1	11	1	PRIMAIRE	1	0		1	1	Ecole	0			0	0	0	0	0	0	0	0	0		1	0	1	1	2	0	0	0	0	0	0	0	0	0	0
1614	school	1	f	46	mother	mother	1	9	0	PRIMAIRE	1	0		1	1	Ecole	1	0		0	0	0	0	0	0	0	0	0		1	0	1	1	2	0	0	0	0	0	0	0	0	0	0
1615	school	0	f	42	mother	mother	1	14	1	SECONDAIRE	1	1	0	1	1	Ecole	0			0	0	0	0	0	0	0	0	0		1	0	1	1	2	0	0	0	0	0	0	0	0	0	0
1616	school	0	f	34	mother	mother	1	13	0	SECONDAIRE	1	0		1	1	Ecole	0			0	0	0	0	0	0	0	0	0		1	0	1	1	2	0	0	0	0	0	0	0	0	0	0
1617	school	0	f	50	mother	mother	1	9	1	PRIMAIRE	1	0		1	1	Ecole	0			0	0	0	0	0	0	0	0	0		1	0	1	1	2	1	0	0	0	0	1	0	0	0	0
1618	school	0	f	42	mother	mother	1	14	0	SECONDAIRE	1	1	0	1	1	Ecole	0			0	0	0	0	0	0	0	0	0		1	0	1	1	2	0	0	0	0	0	0	0	0	0	0
1619	school	0	f	32	mother	mother	1	14	0	PRIMAIRE	1	0		1	1	Ecole	0			0	0	0	0	0	0	0	0	0		1	0	1	1	2	0	0	0	0	0	0	0	0	0	0
1620	school	1	f	27	mother	mother	1	13	0	PRIMAIRE	1	1	0	1	1	Ecole	0			0	0	0	0	0	0	0	0	0		1	0	1	1	2	0	0	0	0	0	0	0	0	0	0
1621	school	1	f	29	mother	mother	1	14	1	PRIMAIRE	1	1	0	1	1	Ecole	0			0	0	0	0	0	0	0	0	0		1	0	1	1	2	0	0	0	0	0	0	0	0	0	0
1622	school	0	f	30	mother	mother	1	10	0	PRIMAIRE	1	0		1	1	Ecole	1	1	5	0	0	0	0	1	0	0	0	0	0	1	0	1	1	2	0	0	0	0	0	0	0	0	0	0
1623	school	0	f	36	cousin, female	extended family	1	13	0	PRIMAIRE	1	0		1	1	Ecole	0			0	0	0	0	0	0	0	0	0		1	0	1	1	2	0	0	0	0	0	0	0	0	0	0
1624	school	0	f	36	mother	mother	1	11	0	PRIMAIRE	1	0		1	1	Ecole	0			0	0	0	0	0	0	0	0	0		1	0	1	1	2	0	0	0	0	0	0	0	0	0	0
1625	school	1	f	38	mother	mother	1	11	0	PRIMAIRE	1	0		1	1	Ecole	0			0	0	0	0	0	0	0	0	0		1	0	1	1	2	0	0	0	0	0	0	0	0	0	0
1626	school	1	f	52	mother	mother	1	14	0	PRIMAIRE	1	1	0	1	1	Ecole	0			0	0	0	0	0	0	0	0	0		1	0	1	1	2	0	0	0	0	0	0	0	0	0	0
1627	school	0	f	50	mother	mother	1	11	0	PRIMAIRE	1	0		1	1	Ecole	0			0	0	0	0	0	0	0	0	0		1	0	1	1	2	0	0	0	0	0	0	0	0	0	0
1628	school	1	f	35	mother	mother	1	13	0	PRIMAIRE	1	0		1	1	Ecole	1	0		0	0	0	0	0	0	0	0	0		1	0	1	1	2	0	0	0	0	0	0	0	0	0	0
1629	school	1	f	36	mother	mother	1	14	0	PRIMAIRE	1	1	0	1	1	Ecole	1	0		0	0	0	0	0	0	0	0	0		1	0	1	1	2	0	0	0	0	0	0	0	0	0	0
1630	school	0	f	29	mother	mother	1	10	0	PRIMAIRE	1	0		1	1	Ecole	0			0	0	0	0	0	0	0	0	0		1	0	1	1	2	0	0	0	0	0	0	0	0	0	0
1631	school	1	f	29	mother	mother	1	13	0	SECONDAIRE	1	1	0	1	1	Ecole	1	0		0	0	0	0	0	0	0	0	0		1	0	1	1	2	1	0	0	0	0	0	0	0	0	0
1632	school	0	f	32	mother	mother	1	12	0	PRIMAIRE	1	0		1	1	Ecole	1	0		0	0	0	0	0	0	0	0	0		1	0	1	1	2	0	0	0	0	0	0	0	0	0	0
1633	school	1	f	41	mother	mother	1	9	0	PRIMAIRE	1	0		1	1	Ecole	0			0	0	0	0	0	0	0	0	0		1	0	1	1	2	0	0	0	0	0	0	0	0	0	0
1634	school	1	f	31	mother	mother	1	14	0	PRIMAIRE	1	0		1	1	Ecole	1	0		0	0	0	0	0	0	0	0	0		1	0	1	1	2	0	0	0	0	0	0	0	0	0	0
1635	school	0	f	36	mother	mother	1	10	0	PRIMAIRE	1	0		1	1	Ecole	0			0	0	0	0	0	0	0	0	0		1	0	1	1	2	0	0	0	0	0	0	0	0	0	0
1636	school	1	f	40	mother	mother	1	13	0	PRIMAIRE	1	1	0	1	1	Ecole	0			0	0	0	0	0	0	0	0	0		1	0	1	1	2	0	0	0	0	0	0	0	0	0	0
1637	school	0	f	26	mother	mother	1	11	0	PRIMAIRE	1	0		1	1	Ecole	1	0		0	0	0	0	0	0	0	0	0		1	0	1	1	2	1	1		0	0	0	0	0	0	0
1638	school	0	f	35	mother	mother	1	13	0	PRIMAIRE	1	0		1	1	Ecole	1	0		0	0	0	0	0	0	0	0	0		1	0	1	1	2	0	0	0	0	0	0	0	0	0	0
1639	school	0	f	34	mother	mother	1	10	0	PRIMAIRE	1	0		1	1	Ecole	0			0	0	0	0	0	0	0	0	0		1	0	1	1	2	0	0	0	0	0	0	0	0	0	0
1640	school	0	f	29	mother	mother	1	9	0	PRIMAIRE	1	0		1	1	Ecole	1	0		0	0	0	0	0	0	0	0	0		1	0	1	1	2	0	0	0	0	0	0	0	0	0	0
1641	school	0	f	25	mother	mother	1	11	0	PRIMAIRE	1	0		1	1	Ecole	1	0		0	0	0	0	0	0	0	0	0		1	0	1	1	2	0	0	0	0	0	0	0	0	0	0
1642	school	1	f	42	mother	mother	1	13	0	SECONDAIRE	1	1	0	1	1	Ecole	1	0		0	0	0	0	0	0	0	0	0		1	0	1	1	2	0	0	0	0	0	0	0	0	0	0
1643	school	0	f	30	mother	mother	1	14	0	SECONDAIRE	1	1	0	1	1	Ecole	1	0		0	0	0	0	0	0	0	0	0		1	0	1	1	2	0	0	0	0	0	0	0	0	0	0
1644	school	0	f	40	mother	mother	1	11	0	PRIMAIRE	1	0		1	1	Ecole	1	0		0	0	0	0	0	0	0	0	0		1	0	1	1	2	0	0	0	0	0	0	0	0	0	0
1645	school	0	f	44	mother	mother	1	12	0	PRIMAIRE	1	0		1	1	Ecole	1	0		0	0	0	0	0	0	0	0	0		1	0	1	1	2	0	0	0	0	0	0	0	0	0	0		0
1646	school	0	f	36	mother	mother	1	11	0	PRIMAIRE	1	0		1	1	Ecole	1	0		0	0	0	0	0	0	0	0	0		1	0	1	1	2	0	0	0	0	0	0	0	0	0	0
1647	school	1	f	42	mother	mother	1	13	0	PRIMAIRE	1	1	0	1	1	Ecole	0			0	0	0	0	0	0	0	0	0		1	0	1	1	2	0	0	0	0	0	0	0	0	0	0
1648	school	1	f	36	mother	mother	1	9	0	PRIMAIRE	1	0		1	1	Ecole	0			0	0	0	0	0	0	0	0	0		1	0	1	1	2	0	0	0	0	0	0	0	0	0	0
1649	school	0	f	36	mother	mother	1	11	0	PRIMAIRE	1	0		1	1	Ecole	1	0		0	0	0	0	0	0	0	0	0		1	0	1	1	2	0	0	0	0	0	0	0	0	0	0
1650	school	0	f	35	mother	mother	1	10	0	PRIMAIRE	1	0		1	1	Ecole	1	0		0	0	0	0	0	0	0	0	0		1	0	1	1	2	0	0	0	0	0	0	0	0	0	0
1651	school	0	f	44	mother	mother	1	10	0	PRIMAIRE	1	0		1	1	Ecole	1	0		0	0	0	0	0	0	0	0	0		1	0	1	1	2	0	0	0	0	0	0	0	0	0	0
1652	school	0	f	30	mother	mother	1	10	0	PRIMAIRE	1	0		1	1	Ecole	1	0		0	0	0	0	0	0	0	0	0		1	0	1	1	2	0	0	0	0	0	0	0	0	0	0
1653	school	1	f	48	mother	mother	1	11	0	PRIMAIRE	1	0		1	1	Ecole	1	0		0	0	0	0	0	0	0	0	0		1	0	1	1	2	1	0	0	0	0	1	0	0	0	0
1654	school	0	f	35	mother	mother	1	13	0	PRIMAIRE	1	1	0	1	1	Ecole	1	0		0	0	0	0	0	0	0	0	0		1	0	1	1	2	0	0	0	0	0	0	0	0	0	0		0
1655	school	0	f	33	mother	mother	1	12	1	SECONDAIRE	1	1	0	1	1	Ecole	1	0		0	0	0	0	0	0	0	0	0		1	0	1	1	2	0	0	0	0	0	0	0	0	0	0
1656	school	1	f	41	mother	mother	1	13	0	PRIMAIRE	1	1	0	1	1	Ecole	1	0		0	0	0	0	0	0	0	0	0		1	0	1	1	2	0	0	0	0	0	0	0	0	0	0
1657	school	1	f	36	mother	mother	1	11	0	PRIMAIRE	1	0		1	1	Ecole	1	0		0	0	0	0	0	0	0	0	0		1	0	1	1	2	0	0	0	0	0	0	0	0	0	0
1658	school	0	f	29	mother	mother	1	12	0	PRIMAIRE	1	0		1	1	Ecole	1	0		0	0	0	0	0	0	0	0	0		1	0	1	1	2	0	0	0	0	0	0	0	0	0	0
1659	school	1	f	52	mother	mother	1	12	0	PRIMAIRE	1	0		1	1	Ecole	1	0		0	0	0	0	0	0	0	0	0		1	0	1	1	2	0	0	0	0	0	0	0	0	0	0
1660	school	0	f	30	mother	mother	1	10	1	PRIMAIRE	1	0		1	1	Ecole	1	0		0	0	0	0	0	0	0	0	0		1	0	1	1	2	0	0	0	0	0	0	0	0	0	0
1661	school	1	f	41	mother	mother	1	13	0	PRIMAIRE	1	0		1	1	Ecole	1	0		0	0	0	0	0	0	0	0	0		1	0	1	1	2	0	0	0	0	0	0	0	0	0	0
1662	school	0	f	36	mother	mother	1	11	0	PRIMAIRE	1	0		1	1	Ecole	1	0		0	0	0	0	0	0	0	0	0		1	0	1	1	2	0	0	0	0	0	0	0	0	0	0
1663	school	0	f	43	mother	mother	1	12	0	PRIMAIRE	1	1	0	1	1	Ecole	1	0		0	0	0	0	0	0	0	0	0		1	0	1	1	2	0	0	0	0	0	0	0	0	0	0
1664	school	0	f	60	mother	mother	1	11	0	PRIMAIRE	1	0		1	1	Ecole	1	0		0	0	0	0	0	0	0	0	0		1	0	1	1	2	0	0	0	0	0	0	0	0	0	0
1665	school	1	f	40	mother	mother	1	14	0	SECONDAIRE	1	1	0	1	1	Ecole	1	0		0	0	0	0	0	0	0	0	0		1	0	1	1	2	0	0	0	0	0	0	0	0	0	0		0
1666	school	0	f	68	mother	mother	1	13	0	SECONDAIRE	1	1	0	1	1	Ecole	0			0	0	0	0	0	0	0	0	0		1	0	1	1	2	0	0	0	0	0	0	0	0	0	0
1667	school	1	f	42	mother	mother	1	11	0	PRIMAIRE	1	0		1	1	Ecole	0			0	0	0	0	0	0	0	0	0		1	0	1	1	2	0	0	0	0	0	0	0	0	0	0
1668	school	0	f	61	mother	mother	1	13	0	PRIMAIRE	1	0		1	1	Ecole	1	0		0	0	0	0	0	0	0	0	0		1	0	1	1	2	0	0	0	0	0	0	0	0	0	0
1669	school	0	f	33	mother	mother	1	10	0	PRIMAIRE	1	0		1	1	Ecole	1	0		0	0	0	0	0	0	0	0	0		1	0	1	1	2	0	0	0	0	0	0	0	0	0	0
1670	school	0	f	22	mother	mother	1	10	0	PRIMAIRE	1	0		1	1	Ecole	1	0		0	0	0	0	0	0	0	0	0		1	0	1	1	2	0	0	0	0	0	0	0	0	0	0
1671	school	0	f	22	mother	mother	1	12	0	PRIMAIRE	1	0		1	1	Ecole	1	0		0	0	0	0	0	0	0	0	0		1	0	1	1	2	0	0	0	0	0	0	0	0	0	0
1672	school	0	f	22	mother	mother	1	11	1	PRIMAIRE	1	0		1	1	Ecole	1	0		0	0	0	0	0	0	0	0	0		1	0	1	1	2	0	0	0	0	0	0	0	0	0	0
1673	school	0	f	43	mother	mother	1	14	0	PRIMAIRE	1	0		1	1	Ecole	1	0		0	0	0	0	0	0	0	0	0		1	0	1	1	2	0	0	0	0	0	0	0	0	0	0
1674	school	0	f	36	mother	mother	1	12	0	PRIMAIRE	1	0		1	1	Ecole	1	0		0	0	0	0	0	0	0	0	0		1	0	1	1	2	0	0	0	0	0	0	0	0	0	0
1675	school	1	f	37	mother	mother	1	14	0	PRIMAIRE	1	1	0	1	1	Ecole	1	0		0	0	0	0	0	0	0	0	0		1	0	1	1	2	0	0	0	0	0	0	0	0	0	0
1676	school	0	f	35	mother	mother	1	11	0	PRIMAIRE	1	0		1	1	Ecole	1	0		0	0	0	0	0	0	0	0	0		1	0	1	1	2	0	0	0	0	0	0	0	0	0	0
1677	school	0	f	37	mother	mother	1	14	0	PRIMAIRE	1	0		1	1	Ecole	1	0		0	0	0	0	0	0	0	0	0		1	0	1	1	2	0	0	0	0	0	0	0	0	0	0
1678	school	0	m	35	father	father	1	10	1	PRIMAIRE	1	0		1	1	Ecole	0			0	0	0	0	0	0	0	0	0		1	0	1	1	2	0	0	0	0	0	0	0	0	0	0
1679	school	0	m	42	father	father	1	11	0	PRIMAIRE	1	0		1	1	Ecole	1	0		0	0	0	0	0	0	0	0	0		1	0	1	1	2	0	0	0	0	0	0	0	0	0	0
1680	school	1	f	39	mother	mother	1	10	0	PRIMAIRE	1	0		1	1	Ecole	1	0		0	0	0	0	0	0	0	0	0		1	0	1	1	2	0	0	0	0	0	0	0	0	0	0
1681	school	1	f	50	mother	mother	1	14	0	PRIMAIRE	1	1	0	1	1	Ecole	0			0	0	0	0	0	0	0	0	0		1	0	1	1	2	0	0	0	0	0	0	0	0	0	0
1682	school	1	f	22	mother	mother	1	10	0	PRIMAIRE	1	0		1	1	Ecole	1	0		0	0	0	0	0	0	0	0	0		1	0	1	1	2	0	0	0	0	0	0	0	0	0	0
1683	school	1	f	46	mother	mother	1	12	0	PRIMAIRE	1	0		1	1	Ecole	1	0		0	0	0	0	0	0	0	0	0		1	0	1	1	2	0	0	0	0	0	0	0	0	0	0
1684	school	1	f	53	mother	mother	1	9	0	PRIMAIRE	1	0		1	1	Ecole	1	0		0	0	0	0	0	0	0	0	0		1	0	1	1	2	0	0	0	0	0	0	0	0	0	0
1685	school	1	f	38	mother	mother	1	13	0	PRIMAIRE	1	1	0	1	1	Ecole	1	0		0	0	0	0	0	0	0	0	0		1	0	1	1	2	0	0	0	0	0	0	0	0	0	0
1686	school	1	m	50	father	father	1	14	0	PRIMAIRE	1	1	0	1	1	Ecole	0			0	0	0	0	0	0	0	0	0		1	0	1	1	2	0	0	0	0	0	0	0	0	0	0
1687	school	1	m	64	father	father	1	13	0	PRIMAIRE	1	1	0	1	1	Ecole	0			0	0	0	0	0	0	0	0	0		1	0	1	1	2	0	0	0	0	0	0	0	0	0	0
1688	school	1	f	67	aunt	extended family	1	11	1	PRIMAIRE	1	0		1	1	Ecole	1	0		0	0	0	0	0	0	0	0	0		1	0	1	1	2	0	0	0	0	0	0	0	0	0	0
1689	school	1	m	30	father	father	1	13	0	PRIMAIRE	1	0		1	1	Ecole	1	0		0	0	0	0	0	0	0	0	0		1	0	1	1	2	0	0	0	0	0	0	0	0	0	0
1690	school	0	f	37	mother	mother	1	14	0	SECONDAIRE	1	1	0	1	1	Ecole	0			0	0	0	0	0	0	0	0	0		1	0	1	1	2	0	0	0	0	0	0	0	0	0	0
1691	school	1	f	44	mother	mother	1	12	0	PRIMAIRE	1	0		1	1	Ecole	1	0		0	0	0	0	0	0	0	0	0		1	0	1	1	2	0	0	0	0	0	0	0	0	0	0
1692	school	1	f	53	mother	mother	1	11	0	PRIMAIRE	1	0		1	1	Ecole	1	0		0	0	0	0	0	0	0	0	0		1	0	1	1	2	0	0	0	0	0	0	0	0	0	0
1693	school	1	f	43	mother	mother	1	12	0	PRIMAIRE	1	0		1	1	Ecole	0			0	0	0	0	0	0	0	0	0		1	0	1	1	2	0	0	0	0	0	0	0	0	0	0
1694	school	1	f	40	mother	mother	1	13	0	PRIMAIRE	1	1	0	1	1	Ecole	0			0	0	0	0	0	0	0	0	0		1	0	1	1	2	0	0	0	0	0	0	0	0	0	0
1695	school	1	f	38	mother	mother	1	11	0	PRIMAIRE	1	0		1	1	Ecole	1	0		0	0	0	0	0	0	0	0	0		1	0	1	1	2	0	0	0	0	0	0	0	0	0	0
1696	school	0	f	56	mother	mother	1	13	0	PRIMAIRE	1	0		1	1	Ecole	0	1	1	1	0	0	0	0	0	0	0	0		1	0	1	1	2	0	0	0	0	0	0	0	0	0	0
1697	school	1	f	36	mother	mother	1	13	0	PRIMAIRE	1	1	0	1	1	Ecole	0			0	0	0	0	0	0	0	0	0		1	0	1	1	2	0	0	0	0	0	0	0	0	0	0
1698	school	1	f	47	mother	mother	1	12	0	PRIMAIRE	1	0		1	1	Ecole	1	0		0	0	0	0	0	0	0	0	0		1	0	1	1	2	0	0	0	0	0	0	0	0	0	0
1699	school	1	f	42	grandmother	extended family	1	10	0	PRIMAIRE	1	0		1	1	Ecole	1	0		0	0	0	0	0	0	0	0	0		1	0	1	1	2	0	0	0	0	0	0	0	0	0	0
1700	school	1	f	59	mother	mother	1	13	0	PRIMAIRE	1	1	0	1	1	Ecole	1	1	5	0	0	0	0	1	0	0	0	0	0	1	0	1	1	2	0	0	0	0	0	0	0	0	0	0
1701	school	1	f	29	mother	mother	1	13	0	PRIMAIRE	1	1	0	1	1	Ecole	1	0		0	0	0	0	0	0	0	0	0		1	0	1	1	2	0	0	0	0	0	0	0	0	0	0
1702	school	1	f	42	mother	mother	1	13	0	PRIMAIRE	1	0		1	1	Ecole	1	0		0	0	0	0	0	0	0	0	0		1	0	1	1	2	0	0	0	0	0	0	0	0	0	0
1703	school	1	f	36	mother	mother	1	10	0	PRIMAIRE	1	0		1	1	Ecole	1	0		0	0	0	0	0	0	0	0	0		1	0	1	1	2	0	0	0	0	0	0	0	0	0	0
1704	school	1	f	53	mother	mother	1	12	0	PRIMAIRE	1	1	0	1	1	Ecole	1	0		0	0	0	0	0	0	0	0	0		1	0	1	1	2	0	0	0	0	0	0	0	0	0	0
1705	school	1	f	38	mother	mother	1	13	0	SECONDAIRE	1	1	0	1	1	Ecole	1	0		0	0	0	0	0	0	0	0	0		1	0	1	1	2	0	0	0	0	0	0	0	0	0	0
1706	school	1	f	40	mother	mother	1	14	0	PRIMAIRE	1	1	0	1	1	Ecole	0			0	0	0	0	0	0	0	0	0		1	0	1	1	2	0	0	0	0	0	0	0	0	0	0
1707	school	1	f	42	mother	mother	1	14	0	PRIMAIRE	1	0		1	1	Ecole	1	0		0	0	0	0	0	0	0	0	0		1	0	1	1	2	0	0	0	0	0	0	0	0	0	0
1708	school	1	f	55	mother	mother	1	14	0	PRIMAIRE	1	1	0	1	1	Ecole	1	0		0	0	0	0	0	0	0	0	0		1	0	1	1	2	0	0	0	0	0	0	0	0	0	0
1709	school	0	f	34	mother	mother	1	12	0	PRIMAIRE	1	1	0	1	1	Ecole	1	0		0	0	0	0	0	0	0	0	0		1	0	1	1	2	0	0	0	0	0	0	0	0	0	0
1710	school	1	f	45	mother	mother	1	14	0	SECONDAIRE	1	1	0	1	1	Ecole	1	0		0	0	0	0	0	0	0	0	0		1	0	1	1	2	0	0	0	0	0	0	0	0	0	0
1711	school	1	f	37	mother	mother	1	14	0	SECONDAIRE	1	0		1	1	Ecole	1	0		0	0	0	0	0	0	0	0	0						1
1712	school	0	m	42	father	father	1	14	0	PRIMAIRE	1	0		1	1	Ecole	1	0		0	0	0	0	0	0	0	0	0		1	0	1	1	2	0	0	0	0	0	0	0	0	0	0		0
1713	school	1	f	53	aunt	extended family	1	9	0	PRIMAIRE	1	0		1	1	Ecole	1	0		0	0	0	0	0	0	0	0	0		1	0	1	1	2	0	0	0	0	0	0	0	0	0	0
1714	school	0	f	30	mother	mother	1	13	0	PRIMAIRE	1	0		1	1	Ecole	1	0		0	0	0	0	0	0	0	0	0		1	0	1	1	2	0	0	0	0	0	0	0	0	0	0		0
1715	school	0	f	38	mother	mother	1	11	0	PRIMAIRE	1	1	0	1	1	Ecole	1	0		0	0	0	0	0	0	0	0	0		1	0	1	1	2	0	0	0	0	0	0	0	0	0	0
1716	school	1	m	41	father	father	1	14	0	SECONDAIRE	1	1	0	1	1	Ecole	1	0		0	0	0	0	0	0	0	0	0		1	0	1	1	2	0	0	0	0	0	0	0	0	0	0
1717	school	1	f	52	mother	mother	1	13	0	SECONDAIRE	1	0		1	1	Ecole	0			0	0	0	0	0	0	0	0	0		1	0	1	1	2	0	0	0	0	0	0	0	0	0	0
1718	school	1	f	36	mother	mother	1	13	0	PRIMAIRE	1	1	0	1	1	Ecole	1	0		0	0	0	0	0	0	0	0	0		1	0	1	1	2	0	0	0	0	0	0	0	0	0	0
1719	school	1	f	40	mother	mother	1	11	0	PRIMAIRE	1	0		1	1	Ecole	1	0		0	0	0	0	0	0	0	0	0		1	0	1	1	2	0	0	0	0	0	0	0	0	0	0
1720	school	1	m	40	father	father	1	14	0	PRIMAIRE	1	1	0	1	1	Ecole	1	1	5	0	0	0	0	1	0	0	0	0	0	1	0	1	1	2	0	0	0	0	0	0	0	0	0	0
1721	school	1	f	35	godmother	sponsor	1	13	0	PRIMAIRE	1	1	0	1	1	Ecole	1	0		0	0	0	0	0	0	0	0	0		1	0	1	1	2	0	0	0	0	0	0	0	0	0	0
1722	school	1	f	48	mother	mother	1	9	0	PRIMAIRE	1	0		1	1	Ecole	1	0		0	0	0	0	0	0	0	0	0		1	0	1	1	2	0	0	0	0	0	0	0	0	0	0
1723	school	1	f	46	mother	mother	1	13	0	PRIMAIRE	1	1	0	1	1	Ecole	1	0		0	0	0	0	0	0	0	0	0		1	0	1	1	2	0	0	0	0	0	0	0	0	0	0
1724	school	0	f	34	mother	mother	1	11	0	PRIMAIRE	1	0		1	1	Ecole	1	0		0	0	0	0	0	0	0	0	0		1	0	1	1	2	0	0	0	0	0	0	0	0	0	0
1725	school	1	f	43	mother	mother	1	13	0	PRIMAIRE	1	0		1	1	Ecole	1	0		0	0	0	0	0	0	0	0	0		1	0	1	1	2	0	0	0	0	0	0	0	0	0	0
1726	school	1	f	51	mother	mother	1	12	0	PRIMAIRE	1	0		1	1	Ecole	1	0		0	0	0	0	0	0	0	0	0		1	0	1	1	2	0	0	0	0	0	0	0	0	0	0
1727	school	1	f	34	godmother	sponsor	1	12	0	PRIMAIRE	1	1	0	1	1	Ecole	1	0		0	0	0	0	0	0	0	0	0		1	0	1	1	2	0	0	0	0	0	0	0	0	0	0
1728	school	1	f	34	mother	mother	1	13	0	SECONDAIRE	1	0		1	1	Ecole	0			0	0	0	0	0	0	0	0	0		1	0	1	1	2	0	0	0	0	0	0	0	0	0	0
1729	school	1	f	40	mother	mother	1	11	1	SECONDAIRE	1	1	0	1	1	Ecole	0			0	0	0	0	0	0	0	0	0		1	0	1	1	2	0	0	0	0	0	0	0	0	0	0
1730	school	1	f	34	mother	mother	1	12	0	PRIMAIRE	1	1	0	1	1	Ecole	0			0	0	0	0	0	0	0	0	0		1	0	1	1	2	0	0	0	0	0	0	0	0	0	0
1731	school	1	f	29	mother	mother	1	9	0	PRIMAIRE	1	0		1	1	Ecole	0			0	0	0	0	0	0	0	0	0		1	0	1	1	2	0	0	0	0	0	0	0	0	0	0
1732	school	1	f	56	mother	mother	1	12	1	PRIMAIRE	1	1	0	1	1	Ecole	0			0	0	0	0	0	0	0	0	0		1	0	1	1	2	0	0	0	0	0	0	0	0	0	0
1733	school	0	f	39	aunt	extended family	1	13	0	PRIMAIRE	1	0		1	1	Ecole	0			0	0	0	0	0	0	0	0	0		1	0	1	1	2	0	0	0	0	0	0	0	0	0	0		0
1734	school	1	f	32	mother	mother	1	12	0	PRIMAIRE	1	0		1	1	Ecole	0			0	0	0	0	0	0	0	0	0						1
1735	school	1	f	34	mother	mother	1	10	0	PRIMAIRE	1	1	0	1	1	Ecole	0			0	0	0	0	0	0	0	0	0		1	0	1	1	2	0	0	0	0	0	0	0	0	0	0
1736	school	1	f	27	mother	mother	1	13	0	PRIMAIRE	1	1	0	1	1	Ecole	0			0	0	0	0	0	0	0	0	0		1	0	1	1	2	0	0	0	0	0	0	0	0	0	0
1737	school	0	f	50	grandmother	extended family	1	10	0	PRIMAIRE	1	0		1	1	Ecole	0			0	0	0	0	0	0	0	0	0		1	0	1	1	2	0	0	0	0	0	0	0	0	0	0
1738	school	1	f	23	mother	mother	1	14	0	PRIMAIRE	1	1	0	1	1	Ecole	0			0	0	0	0	0	0	0	0	0		1	0	1	1	2	0	0	0	0	0	0	0	0	0	0
1739	school	1	f	34	mother	mother	1	9	0	PRIMAIRE	1	0		1	1	Ecole	0			0	0	0	0	0	0	0	0	0		1	0	1	1	2	0	0	0	0	0	0	0	0	0	0
1740	school	1	m	36	father	father	1	11	0	PRIMAIRE	1	1	0	1	1	Ecole	0			0	0	0	0	0	0	0	0	0		1	0	1	1	2	0	0	0	0	0	0	0	0	0	0
1741	school	0	f	30	mother	mother	1	12	1	PRIMAIRE	1	1	0	1	1	Ecole	0			0	0	0	0	0	0	0	0	0		1	0	1	1	2	0	0	0	0	0	0	0	0	0	0
1742	school	1	f	45	mother	mother	1	13	0	PRIMAIRE	1	0		1	1	Ecole	0			0	0	0	0	0	0	0	0	0						1
1743	school	1	f	35	mother	mother	1	11	0	PRIMAIRE	1	0		1	1	Ecole	0			0	0	0	0	0	0	0	0	0		1	0	1	1	2	0	0	0	0	0	0	0	0	0	0
1744	school	0	f	36	mother	mother	1	12	0	PRIMAIRE	1	1	0	1	1	Ecole	0			0	0	0	0	0	0	0	0	0		1	0	1	1	2	0	0	0	0	0	0	0	0	0	0
1745	school	0	f	36	mother	mother	1	14	0	PRIMAIRE	1	1	0	1	1	Ecole	0			0	0	0	0	0	0	0	0	0		1	0	1	1	2	0	0	0	0	0	0	0	0	0	0
1746	school	1	f	33	mother	mother	1	14	0	PRIMAIRE	1	0		1	1	Ecole	0			0	0	0	0	0	0	0	0	0		1	0	1	1	2	0	0	0	0	0	0	0	0	0	0
1747	school	1	f	52	mother	mother	1	13	0	PRIMAIRE	1	0		1	1	Ecole	0			0	0	0	0	0	0	0	0	0		1	0	1	1	2	0	0	0	0	0	0	0	0	0	0
1748	school	1	f	50	mother	mother	1	10	0	PRIMAIRE	1	0		1	1	Ecole	0			0	0	0	0	0	0	0	0	0		1	0	1	1	2	0	0	0	0	0	0	0	0	0	0
1749	school	0	f	39	mother	mother	1	11	0	PRIMAIRE	1	0		1	1	Ecole	0			0	0	0	0	0	0	0	0	0		1	0	1	1	2	0	0	0	0	0	0	0	0	0	0
1750	school	1	f	38	mother	mother	1	14	0	PRIMAIRE	1	0		1	1	Ecole	0			0	0	0	0	0	0	0	0	0		1	0	1	1	2	0	0	0	0	0	0	0	0	0	0
1751	school	1	f	41	grandmother	extended family	1	12	0	PRIMAIRE	1	0		1	1	Ecole	0			0	0	0	0	0	0	0	0	0		1	0	1	1	2	0	0	0	0	0	0	0	0	0	0
1752	school	1	f	35	aunt	extended family	1	10	0	SECONDAIRE	1	0		1	1	Ecole	0			0	0	0	0	0	0	0	0	0		1	0	1	1	2	0	0	0	0	0	0	0	0	0	0
1753	school	0	f	46	mother	mother	1	9	0	PRIMAIRE	1	0		1	1	Ecole	0			0	0	0	0	0	0	0	0	0		1	0	1	1	2	0	0	0	0	0	0	0	0	0	0
1754	school	1	f	46	mother	mother	1	9	0	PRIMAIRE	1	0		1	1	Ecole	0			0	0	0	0	0	0	0	0	0		1	0	1	1	2	0	0	0	0	0	0	0	0	0	0
1755	school	1	f	29	mother	mother	1	10	0	SECONDAIRE	1	0		1	1	Ecole	0			0	0	0	0	0	0	0	0	0		1	0	1	1	2	0	0	0	0	0	0	0	0	0	0
1756	school	1	f	34	mother	mother	1	13	0	SECONDAIRE	1	0		1	1	Ecole	1	0		0	0	0	0	0	0	0	0	0		1	0	1	1	2	0	0	0	0	0	0	0	0	0	0
1757	school	1	f	33	mother	mother	1	10	0	PRIMAIRE	1	0		1	1	Ecole	1	0		0	0	0	0	0	0	0	0	0						1
1758	school	1	f	40	mother	mother	1	11	0	PRIMAIRE	1	0		1	1	Ecole	0			0	0	0	0	0	0	0	0	0		1	0	1	1	2	0	0	0	0	0	0	0	0	0	0
1759	school	0	f	24	mother	mother	1	12	0	PRIMAIRE	1	0		1	1	Ecole	1	0		0	0	0	0	0	0	0	0	0		1	0	1	1	2	0	0	0	0	0	0	0	0	0	0
1760	school	1	f	39	mother	mother	1	11	0	PRIMAIRE	1	0		1	1	Ecole	1	0		0	0	0	0	0	0	0	0	0		1	0	1	1	2	0	0	0	0	0	0	0	0	0	0
1761	school	1	f	32	mother	mother	1	9	0	PRIMAIRE	1	0		1	1	Ecole	1	0		0	0	0	0	0	0	0	0	0		1	0	1	0	1	0	0	0	0	0	0	0	0	0	0
1762	school	1	f	55	mother	mother	1	11	0	PRIMAIRE	1	0		1	1	Ecole	1	0		0	0	0	0	0	0	0	0	0		1	0	1	1	2	0	0	0	0	0	0	0	0	0	0
1763	school	1	f	32	mother	mother	1	11	0	PRIMAIRE	1	0		1	1	Ecole	0			0	0	0	0	0	0	0	0	0		1	0	1	1	2	0	0	0	0	0	0	0	0	0	0
1764	school	1	f	39	mother	mother	1	11	0	SECONDAIRE	1	0		1	1	Ecole	1	0		0	0	0	0	0	0	0	0	0		1	0	1	1	2	0	0	0	0	0	0	0	0	0	0
1765	school	1	f	45	mother	mother	1	12	0	SECONDAIRE	1	1	0	1	1	Ecole	1	0		0	0	0	0	0	0	0	0	0		1	0	1	1	2	0	0	0	0	0	0	0	0	0	0
1766	school	1	f	54	mother	mother	1	12	0	PRIMAIRE	1	0		1	1	Ecole	0			0	0	0	0	0	0	0	0	0		1	0	1	1	2	0	0	0	0	0	0	0	0	0	0
1767	school	1	f	32	mother	mother	1	10	0	PRIMAIRE	1	0		1	1	Ecole	1	0		0	0	0	0	0	0	0	0	0		1	0	1	1	2	1	0	1	0	0	0	0	0	0	0
1768	school	1	f	37	mother	mother	1	10	0	PRIMAIRE	1	0		1	1	Ecole	0			0	0	0	0	0	0	0	0	0						1
1769	school	1	f	35	mother	mother	1	10	0	PRIMAIRE	1	0		1	1	Ecole	1	0		0	0	0	0	0	0	0	0	0		1	0	1	1	2	0	0	0	0	0	0	0	0	0	0
1770	school	1	f	35	mother	mother	1	10	0	PRIMAIRE	1	0		1	1	Ecole	0			0	0	0	0	0	0	0	0	0		1	0	1	1	2	0	0	0	0	0	0	0	0	0	0
1771	school	1	f	30	mother	mother	1	9	0	SECONDAIRE	1	0		1	1	Ecole	1	0		0	0	0	0	0	0	0	0	0		1	0	1	1	2	0	0	0	0	0	0	0	0	0	0
1772	school	1	f	39	mother	mother	1	14	0	PRIMAIRE	1	1	0	1	1	Ecole	1	0		0	0	0	0	0	0	0	0	0		1	0	1	1	2	0	0	0	0	0	0	0	0	0	0
1773	school	1	f	41	mother	mother	1	12	0	PRIMAIRE	1	0		1	1	Ecole	1	0		0	0	0	0	0	0	0	0	0		1	0	1	1	2	0	0	0	0	0	0	0	0	0	0
1774	school	1	f	36	mother	mother	1	12	0	PRIMAIRE	1	0		1	1	Ecole	1	0		0	0	0	0	0	0	0	0	0		1	0	1	1	2	0	0	0	0	0	0	0	0	0	0
1775	school	1	f	31	mother	mother	1	9	0	PRIMAIRE	1	0		1	1	Ecole	0			0	0	0	0	0	0	0	0	0		1	0	1	1	2	0	0	0	0	0	0	0	0	0	0
1776	school	1	f	36	mother	mother	1	9	0	PRIMAIRE	1	0		1	1	Ecole	1	0		0	0	0	0	0	0	0	0	0		1	0	1	1	2	0	0	0	0	0	0	0	0	0	0
1777	school	1	f	32	mother	mother	1	10	1	PRIMAIRE	1	0		1	1	Ecole	1	0		0	0	0	0	0	0	0	0	0		1	0	1	1	2	0	0	0	0	0	0	0	0	0	0
1778	school	1	f	28	mother	mother	1	11	0	PRIMAIRE	1	0		1	1	Ecole	1	1	5	0	0	0	0	1	0	0	0	0	0	1	0	1	1	2	0	0	0	0	0	0	0	0	0	0
1779	school	0	f	47	mother	mother	1	10	0	PRIMAIRE	1	0		1	1	Ecole	1	0		0	0	0	0	0	0	0	0	0		1	0	1	1	2	0	0	0	0	0	0	0	0	0	0
1780	school	1	f	62	mother	mother	1	9	0	PRIMAIRE	1	0		1	1	Ecole	1	0		0	0	0	0	0	0	0	0	0		1	0	1	1	2	0	0	0	0	0	0	0	0	0	0
1781	school	0	f	30	mother	mother	1	11	0	PRIMAIRE	1	0		1	1	Ecole	1	0		0	0	0	0	0	0	0	0	0		1	0	1	1	2	0	0	0	0	0	0	0	0	0	0
1782	school	1	f	47	mother	mother	1	10	0	PRIMAIRE	1	0		1	1	Ecole	1	0		0	0	0	0	0	0	0	0	0		1	0	1	1	2	0	0	0	0	0	0	0	0	0	0
1783	school	1	f	51	mother	mother	1	9	0	PRIMAIRE	1	0		1	1	Ecole	1	0		0	0	0	0	0	0	0	0	0		1	0	1	1	2	0	0	0	0	0	0	0	0	0	0
1784	school	1	f	48	mother	mother	1	11	0	PRIMAIRE	1	0		1	1	Ecole	1	1	5	0	0	0	0	1	0	0	0	0	0	1	0	1	1	2	0	0	0	0	0	0	0	0	0	0
1785	school	1	f	42	mother	mother	1	14	0	PRIMAIRE	1	1	0	1	1	Ecole	0			0	0	0	0	0	0	0	0	0		1	0	1	1	2	0	0	0	0	0	0	0	0	0	0
1786	school	1	f	57	mother	mother	1	12	0	PRIMAIRE	1	0		1	1	Ecole	1	0		0	0	0	0	0	0	0	0	0		1	0	1	1	2	0	0	0	0	0	0	0	0	0	0
1787	school	0	f	27	mother	mother	1	9	0	PRIMAIRE	1	0		1	1	Ecole	1	0		0	0	0	0	0	0	0	0	0		1	0	1	1	2	0	0	0	0	0	0	0	0	0	0
1788	school	1	f	40	mother	mother	1	13	0	PRIMAIRE	1	0		1	1	Ecole	1	0		0	0	0	0	0	0	0	0	0		1	0	1	1	2	0	0	0	0	0	0	0	0	0	0
1789	school	1	f	32	mother	mother	1	12	0	PRIMAIRE	1	1	0	1	1	Ecole	1	0		0	0	0	0	0	0	0	0	0		1	0	1	1	2	0	0	0	0	0	0	0	0	0	0
1790	school	1	f	21	older sister	older sibling	1	11	0	PRIMAIRE	1	0		1	1	Ecole	1	0		0	0	0	0	0	0	0	0	0		1	0	1	1	2	0	0	0	0	0	0	0	0	0	0
1791	school	1	f	39	mother	mother	1	10	0	PRIMAIRE	1	0		1	1	Ecole	1	0		0	0	0	0	0	0	0	0	0		1	0	1	1	2	0	0	0	0	0	0	0	0	0	0
1792	school	1	f	29	mother	mother	1	12	0	PRIMAIRE	1	0		1	1	Ecole	1	0		0	0	0	0	0	0	0	0	0		1	0	1	1	2	0	0	0	0	0	0	0	0	0	0
1793	school	1	f	39	mother	mother	1	12	0	PRIMAIRE	1	0		1	1	Ecole	1	0		0	0	0	0	0	0	0	0	0		1	0	1	1	2	0	0	0	0	0	0	0	0	0	0		0
1794	school	1	f	30	mother	mother	1	9	0	SECONDAIRE	1	0		1	1	Ecole	1	0		0	0	0	0	0	0	0	0	0		1	0	1	1	2	0	0	0	0	0	0	0	0	0	0
1795	school	1	f	39	mother	mother	1	14	0	PRIMAIRE	1	0		1	1	Ecole	1	0		0	0	0	0	0	0	0	0	0		1	0	1	1	2	0	0	0	0	0	0	0	0	0	0		0
1796	school	1	f	30	mother	mother	1	12	1	PRIMAIRE	1	0		1	1	Ecole	1	0		0	0	0	0	0	0	0	0	0		1	0	1	1	2	0	0	0	0	0	0	0	0	0	0
1797	school	1	f	32	mother	mother	1	11	0	PRIMAIRE	1	0		1	1	Ecole	1	0		0	0	0	0	0	0	0	0	0		1	0	1	1	2	0	0	0	0	0	0	0	0	0	0
1798	school	1	f	44	mother	mother	1	11	1	PRIMAIRE	1	1	0	1	1	Ecole	1	1	5	0	0	0	0	1	0	0	0	0	0	1	0	1	1	2	0	0	0	0	0	0	0	0	0	0		0
1799	school	1	f	41	mother	mother	1	10	1	SECONDAIRE	1	0		1	1	Ecole	1	0		0	0	0	0	0	0	0	0	0		1	0	1	1	2	0	0	0	0	0	0	0	0	0	0
1800	school	1	m	38	uncle	extended family	1	13	0	PRIMAIRE	1	1	0	1	1	Ecole	1	0		0	0	0	0	0	0	0	0	0		1	0	1	1	2	0	0	0	0	0	0	0	0	0	0
1801	school	1	f	46	mother	mother	1	14	0	PRIMAIRE	1	1	0	1	1	Ecole	0			0	0	0	0	0	0	0	0	0		1	0	1	1	2	0	0	0	0	0	0	0	0	0	0
1802	school	1	f	29	mother	mother	1	11	0	PRIMAIRE	1	0		1	1	Ecole	0			0	0	0	0	0	0	0	0	0		1	0	1	1	2	0	0	0	0	0	0	0	0	0	0
1803	school	1	f	47	mother	mother	1	9	0	PRIMAIRE	1	0		1	1	Ecole	0			0	0	0	0	0	0	0	0	0		1	0	1	1	2	0	0	0	0	0	0	0	0	0	0
1804	school	1	f	36	mother	mother	1	11	0	PRIMAIRE	1	0		1	1	Ecole	0			0	0	0	0	0	0	0	0	0		1	0	1	1	2	0	0	0	0	0	0	0	0	0	0
1805	school	1	f	44	mother	mother	1	10	0	PRIMAIRE	1	0		1	1	Ecole	0			0	0	0	0	0	0	0	0	0		1	0	1	1	2	0	0	0	0	0	0	0	0	0	0
1806	school	1	f	50	mother	mother	1	9	0	PRIMAIRE	1	0		1	1	Ecole	0			0	0	0	0	0	0	0	0	0		1	0	1	1	2	0	0	0	0	0	0	0	0	0	0
1807	school	1	f	29	mother	mother	1	9	0	SECONDAIRE	1	0		1	1	Ecole	0			0	0	0	0	0	0	0	0	0		1	0	1	1	2	0	0	0	0	0	0	0	0	0	0
1808	school	1	f	29	mother	mother	1	10	0	PRIMAIRE	1	0		1	1	Ecole	0			0	0	0	0	0	0	0	0	0		1	0	1	1	2	0	0	0	0	0	0	0	0	0	0
1809	school	0	f	34	mother	mother	1	12	0	PRIMAIRE	1	1	0	1	1	Ecole	0			0	0	0	0	0	0	0	0	0		1	0	1	1	2	0	0	0	0	0	0	0	0	0	0
1810	school	0	f	33	mother	mother	1	9	1	SECONDAIRE	1	0		1	1	Ecole	0			0	0	0	0	0	0	0	0	0		1	0	1	1	2	0	0	0	0	0	0	0	0	0	0
1811	school	0	f	37	mother	mother	1	13	0	PRIMAIRE	1	0		1	1	Ecole	0			0	0	0	0	0	0	0	0	0		1	0	1	1	2	0	0	0	0	0	0	0	0	0	0
1812	school	0	f	28	mother	mother	1	10	0	PRIMAIRE	1	0		1	1	Ecole	0			0	0	0	0	0	0	0	0	0		1	0	1	1	2	0	0	0	0	0	0	0	0	0	0
1813	school	0	f	30	mother	mother	1	9	0	PRIMAIRE	1	0		1	1	Ecole	0			0	0	0	0	0	0	0	0	0		1	0	1	1	2	0	0	0	0	0	0	0	0	0	0
1814	school	1	f	39	mother	mother	1	9	0	PRIMAIRE	1	0		1	1	Ecole	0			0	0	0	0	0	0	0	0	0		1	0	1	1	2	1	0	0	0	0	0	0	0	0	0
1815	school	1	f	31	mother	mother	1	9	0	PRIMAIRE	1	0		1	1	Ecole	0			0	0	0	0	0	0	0	0	0		1	0	1	1	2	0	0	0	0	0	0	0	0	0	0
1816	school	1	f	33	mother	mother	1	12	0	PRIMAIRE	1	1	0	1	1	Ecole	1	0		0	0	0	0	0	0	0	0	0		1	0	1	1	2	0	0	0	0	0	0	0	0	0	0
1817	school	1	f	30	mother	mother	1	14	0	PRIMAIRE	1	1	0	1	1	Ecole	1	0		0	0	0	0	0	0	0	0	0		1	0	1	1	2	0	0	0	0	0	0	0	0	0	0
1818	school	1	f	33	mother	mother	1	12	1	PRIMAIRE	1	0		1	1	Ecole	0			0	0	0	0	0	0	0	0	0		1	0	1	1	2	0	0	0	0	0	0	0	0	0	0
1819	school	1	f	30	mother	mother	1	11	0	PRIMAIRE	1	0		1	1	Ecole	0			0	0	0	0	0	0	0	0	0		1	0	1	1	2	0	0	0	0	0	0	0	0	0	0
1820	school	1	f	45	aunt	extended family	1	13	0	PRIMAIRE	1	0		1	1	Ecole	0			0	0	0	0	0	0	0	0	0		1	0	1	1	2	0	0	0	0	0	0	0	0	0	0
1821	school	1	f	32	mother	mother	1	12	0	PRIMAIRE	1	0		1	1	Ecole	0			0	0	0	0	0	0	0	0	0		1	0	1	1	2	0	0	0	0	0	0	0	0	0	0
1822	school	0	f	33	mother	mother	1	14	0	PRIMAIRE	1	0		1	1	Ecole	0			0	0	0	0	0	0	0	0	0		1	0	1	1	2	0	0	0	0	0	0	0	0	0	0
1823	school	1	f	47	mother	mother	1	11	0	PRIMAIRE	1	0		1	1	Ecole	0			0	0	0	0	0	0	0	0	0		1	0	1	1	2	0	0	0	0	0	0	0	0	0	0
1824	school	1	f	56	mother	mother	1	10	0	PRIMAIRE	1	0		1	1	Ecole	0			0	0	0	0	0	0	0	0	0		1	0	1	1	2	0	0	0	0	0	0	0	0	0	0
1825	school	1	f	56	mother	mother	1	12	0	PRIMAIRE	1	0		1	1	Ecole	0			0	0	0	0	0	0	0	0	0		1	0	1	1	2	0	0	0	0	0	0	0	0	0	0
1826	school	1	f	37	mother	mother	1	12	0	PRIMAIRE	1	1	0	1	1	Ecole	0			0	0	0	0	0	0	0	0	0		1	0	1	1	2	0	0	0	0	0	0	0	0	0	0
1827	school	1	f	40	mother	mother	1	11	0	SECONDAIRE	1	0		1	1	Ecole	1	0		0	0	0	0	0	0	0	0	0		1	0	1	1	2	1	0	0	0	0	0	0	0	0	0
1828	school	1	f	42	mother	mother	1	13	0	SECONDAIRE	1	0		1	1	Ecole	1	0		0	0	0	0	0	0	0	0	0		1	0	1	1	2	0	0	0	0	0	0	0	0	0	0
1829	school	1	m	40	father	father	1	11	0	SECONDAIRE	1	0		1	1	Ecole	1	0		0	0	0	0	0	0	0	0	0		1	0	1	1	2	0	0	0	0	0	0	0	0	0	0
1830	school	1	f	40	mother	mother	1	9	0	SECONDAIRE	1	0		1	1	Ecole	1	0		0	0	0	0	0	0	0	0	0		1	0	1	1	2	0	0	0	0	0	0	0	0	0	0
1831	school	1	f	33	mother	mother	1	13	0	SECONDAIRE	1	0		1	1	Ecole	1	0		0	0	0	0	0	0	0	0	0		1	0	1	1	2	0	0	0	0	0	0	0	0	0	0
1832	school	1	f	37	mother	mother	1	14	0	SECONDAIRE	1	1	0	1	1	Ecole	1	0		0	0	0	0	0	0	0	0	0		1	0	1	1	2	1	0	0	1	0	0	0	0	0	0
1833	school	1	f	40	mother	mother	1	11	0	SECONDAIRE	1	0		1	1	Ecole	1	0		0	0	0	0	0	0	0	0	0		1	0	1	1	2	0	0	0	0	0	0	0	0	0	0
1834	school	1	f	40	mother	mother	1	11	0	SECONDAIRE	1	0		1	1	Ecole	1	0		0	0	0	0	0	0	0	0	0		1	0	1	1	2	0	0	0	0	0	0	0	0	0	0
1835	school	1	f	42	mother	mother	1	13	0	SECONDAIRE	1	1	0	1	1	Ecole	1	0		0	0	0	0	0	0	0	0	0		1	0	1	0	1	0	0	0	0	0	0	0	0	0	0
1836	school	1	f	32	mother	mother	1	12	0	SECONDAIRE	1	0		1	1	Ecole	0			0	0	0	0	0	0	0	0	0		1	0	1	1	2	1	0	0	0	0	0	0	0	0	0
1837	school	1	f	30	mother	mother	1	10	0	SECONDAIRE	1	0		1	1	Ecole	0			0	0	0	0	0	0	0	0	0		1	0	1	1	2	0	0	0	0	0	0	0	0	0	0
1838	school	1	f	38	mother	mother	1	11	0	SECONDAIRE	1	0		1	1	Ecole	1	0		0	0	0	0	0	0	0	0	0		1	0	1	1	2	0	0	0	0	0	0	0	0	0	0
1839	school	1	f	40	mother	mother	1	11	0	SECONDAIRE	1	1	0	1	1	Ecole	1	0		0	0	0	0	0	0	0	0	0		1	0	1	1	2	0	0	0	0	0	0	0	0	0	0
1840	school	1	f	36	mother	mother	1	11	0	SECONDAIRE	1	0		1	1	Ecole	1	0		0	0	0	0	0	0	0	0	0		1	0	1	1	2	0	0	0	0	0	0	0	0	0	0
1841	school	1	f	63	grandmother	extended family	1	13	0	SECONDAIRE	1	1	0	1	1	Ecole	1	0		0	0	0	0	0	0	0	0	0		1	0	1	1	2	0	0	0	0	0	0	0	0	0	0
1842	school	1	m	54	father	father	1	10	0	SECONDAIRE	1	0		1	1	Ecole	1	0		0	0	0	0	0	0	0	0	0		1	0	1	1	2	0	0	0	0	0	0	0	0	0	0
1843	school	1	m	40	father	father	1	12	0	SECONDAIRE	1	1	0	1	1	Ecole	1	0		0	0	0	0	0	0	0	0	0		1	0	1	1	2	0	0	0	0	0	0	0	0	0	0
1844	school	1	f	32	mother	mother	1	13	0	SECONDAIRE	1	0		1	1	Ecole	1	0		0	0	0	0	0	0	0	0	0		1	0	1	1	2	0	0	0	0	0	0	0	0	0	0
1845	school	1	f	49	mother	mother	1	9	0	SECONDAIRE	1	0		1	1	Ecole	1	0		0	0	0	0	0	0	0	0	0		1	0	1	1	2	0	0	0	0	0	0	0	0	0	0
1846	school	1	f	41	mother	mother	1	13	0	SECONDAIRE	1	1	0	1	1	Ecole	1	0		0	0	0	0	0	0	0	0	0		1	0	1	1	2	0	0	0	0	0	0	0	0	0	0
1847	school	1	f	35	mother	mother	1	10	0	SECONDAIRE	1	0		1	1	Ecole	1	0		0	0	0	0	0	0	0	0	0		1	0	1	1	2	0	0	0	0	0	0	0	0	0	0
1848	school	1	f	38	mother	mother	1	11	0	SECONDAIRE	1	0		1	1	Ecole	1	0		0	0	0	0	0	0	0	0	0		1	0	1	1	2	0	0	0	0	0	0	0	0	0	0
1849	school	1	f	40	mother	mother	1	12	0	SECONDAIRE	1	0		1	1	Ecole	1	0		0	0	0	0	0	0	0	0	0		1	0	1	1	2	0	0	0	0	0	0	0	0	0	0
1850	school	1	f	36	mother	mother	1	10	0	SECONDAIRE	1	0		1	1	Ecole	1	0		0	0	0	0	0	0	0	0	0		1	0	1	1	2	1	0	0	1	0	0	0	0	0	0
1851	school	1	f	36	mother	mother	1	14	0	PRIMAIRE	1	1	0	1	1	Ecole	1	0		0	0	0	0	0	0	0	0	0		1	0	1	1	2	0	0	0	0	0	0	0	0	0	0
1852	school	1	f	40	mother	mother	1	12	0	SECONDAIRE	1	1	0	1	1	Ecole	1	0		0	0	0	0	0	0	0	0	0		1	0	1	1	2	0	0	0	0	0	0	0	0	0	0
1853	school	1	f	38	mother	mother	1	11	0	SECONDAIRE	1	0		1	1	Ecole	1	0		0	0	0	0	0	0	0	0	0		1	0	1	1	2	0	0	0	0	0	0	0	0	0	0
1854	school	1	f	38	mother	mother	1	13	0	SECONDAIRE	1	0		1	1	Ecole	1	0		0	0	0	0	0	0	0	0	0		1	0	1	1	2	0	0	0	0	0	0	0	0	0	0
1855	school	1	f	30	mother	mother	1	13	0	SECONDAIRE	1	0		1	1	Ecole	0			0	0	0	0	0	0	0	0	0		1	0	1	1	2	0	0	0	0	0	0	0	0	0	0
1856	school	1	f	38	mother	mother	1	11	0	PRIMAIRE	1	1	0	1	1	Ecole	1	1	5	0	0	0	0	1	0	0	0	0	0	1	0	1	1	2	0	0	0	0	0	0	0	0	0	0
1857	school	1	f	32	mother	mother	1	12	0	SECONDAIRE	1	0		1	1	Ecole	1	0		0	0	0	0	0	0	0	0	0		1	0	1	1	2	0	0	0	0	0	0	0	0	0	0
1858	school	1	f	31	mother	mother	1	12	1	SECONDAIRE	1	1	0	1	1	Ecole	1	0		0	0	0	0	0	0	0	0	0		1	0	1	1	2	0	0	0	0	0	0	0	0	0	0		0
1859	school	1	f	38	mother	mother	1	10	0	SECONDAIRE	1	0		1	1	Ecole	1	0		0	0	0	0	0	0	0	0	0		1	0	1	1	2	0	0	0	0	0	0	0	0	0	0
1860	school	1	f	38	mother	mother	1	14	0	SECONDAIRE	1	1	0	1	1	Ecole	1	0		0	0	0	0	0	0	0	0	0		1	0	1	1	2	0	0	0	0	0	0	0	0	0	0
1861	school	1	f	31	mother	mother	1	11	0	PRIMAIRE	1	0		1	1	Ecole	1	0		0	0	0	0	0	0	0	0	0		1	0	1	1	2	1	0	0	0	0	0	0	0	0	0
1862	school	1	f	43	mother	mother	1	14	0	SECONDAIRE	1	1	0	1	1	Ecole	1	0		0	0	0	0	0	0	0	0	0		1	0	1	1	2	1	0	0	0	0	0	0	0	0	0
1863	school	1	f	41	mother	mother	1	14	0	SECONDAIRE	1	1	0	1	1	Ecole	1	0		0	0	0	0	0	0	0	0	0		1	0	1	1	2	1	0	0	0	0	0	0	0	0	0
1864	school	1	f	33	mother	mother	1	13	0	SECONDAIRE	1	1	0	1	1	Ecole	1	0		0	0	0	0	0	0	0	0	0		1	0	1	1	2	0	0	0	0	0	0	0	0	0	0
1865	school	1	f	34	mother	mother	1	12	0	SECONDAIRE	1	0		1	1	Ecole	1	0		0	0	0	0	0	0	0	0	0		1	0	1	1	2	0	0	0	0	0	0	0	0	0	0
1866	school	1	f	39	mother	mother	1	12	0	SECONDAIRE	1	1	0	1	1	Ecole	1	0		0	0	0	0	0	0	0	0	0		1	0	1	1	2	0	0	0	0	0	0	0	0	0	0		0
1867	school	1	f	27	mother	mother	1	11	0	SECONDAIRE	1	0		1	1	Ecole	1	0		0	0	0	0	0	0	0	0	0		1	0	1	1	2	0	0	0	0	0	0	0	0	0	0
1868	school	1	f	34	mother	mother	1	12	0	SECONDAIRE	1	0		1	1	Ecole	1	0		0	0	0	0	0	0	0	0	0		1	0	1	1	2	0	0	0	0	0	0	0	0	0	0
1869	school	1	f	38	mother	mother	1	13	0	SECONDAIRE	1	0		1	1	Ecole	1	0		0	0	0	0	0	0	0	0	0		1	0	1	1	2	1	0	0	1	0	0	0	0	0	0
1870	school	1	f	42	mother	mother	1	14	0	SECONDAIRE	1	1	0	1	1	Ecole	1	0		0	0	0	0	0	0	0	0	0		1	0	1	1	2	0	0	0	0	0	0	0	0	0	0
1871	school	1	f	40	mother	mother	1	12	0	PRIMAIRE	1	0		1	1	Ecole	1	0		0	0	0	0	0	0	0	0	0		1	0	1	1	2	1	1		0	0	0	0	0	0	0
1872	school	1	f	40	mother	mother	1	9	0	SECONDAIRE	1	0		1	1	Ecole	1	0		0	0	0	0	0	0	0	0	0		1	0	1	1	2	1	0	0	0	0	0	0	0	0	0
1873	school	1	f	30	mother	mother	1	11	0	SECONDAIRE	1	0		1	1	Ecole	1	0		0	0	0	0	0	0	0	0	0		1	0	1	1	2	0	0	0	0	0	0	0	0	0	0
1874	school	1	f	26	mother	mother	1	9	0	PRIMAIRE	1	0		1	1	Ecole	0			0	0	0	0	0	0	0	0	0		1	0	1	1	2	0	0	0	0	0	0	0	0	0	0
1875	school	1	f	38	mother	mother	1	14	0	PRIMAIRE	1	0		1	1	Ecole	0			0	0	0	0	0	0	0	0	0		1	0	1	1	2	0	0	0	0	0	0	0	0	0	0
1876	school	1	f	38	mother	mother	1	10	0	PRIMAIRE	1	0		1	1	Ecole	0			0	0	0	0	0	0	0	0	0		1	0	1	1	2	0	0	0	0	0	0	0	0	0	0
1877	school	1	f	27	mother	mother	1	9	0	PRIMAIRE	1	0		1	1	Ecole	0			0	0	0	0	0	0	0	0	0		1	0	1	1	2	0	0	0	0	0	0	0	0	0	0
1878	school	1	f	33	mother	mother	1	11	0	PRIMAIRE	1	0		1	1	Ecole	0			0	0	0	0	0	0	0	0	0		1	0	1	1	2	0	0	0	0	0	0	0	0	0	0
1879	school	1	f	35	mother	mother	1	13	0	PRIMAIRE	1	0		1	1	Ecole	0			0	0	0	0	0	0	0	0	0		1	0	1	1	2	0	0	0	0	0	0	0	0	0	0
1880	school	1	f	25	mother	mother	1	10	0	PRIMAIRE	1	0		1	1	Ecole	0			0	0	0	0	0	0	0	0	0		1	0	1	1	2	0	0	0	0	0	0	0	0	0	0
1881	school	1	f	42	mother	mother	1	13	0	PRIMAIRE	1	1	0	1	1	Ecole	0			0	0	0	0	0	0	0	0	0		1	0	1	1	2	0	0	0	0	0	0	0	0	0	0
1882	school	1	f	34	mother	mother	1	13	0	PRIMAIRE	1	0		1	1	Ecole	0			0	0	0	0	0	0	0	0	0		1	0	1	1	2	0	0	0	0	0	0	0	0	0	0
1883	school	1	f	40	mother	mother	1	14	0	PRIMAIRE	1	0		1	1	Ecole	0			0	0	0	0	0	0	0	0	0		1	0	1	1	2	0	0	0	0	0	0	0	0	0	0
1884	school	1	f	34	mother	mother	1	14	0	PRIMAIRE	1	0		1	1	Ecole	0			0	0	0	0	0	0	0	0	0		1	0	1	1	2	0	0	0	0	0	0	0	0	0	0
1885	school	1	f	50	mother	mother	1	12	0	PRIMAIRE	1	1	0	1	1	Ecole	0			0	0	0	0	0	0	0	0	0		1	0	1	1	2	0	0	0	0	0	0	0	0	0	0
1886	school	1	f	36	mother	mother	1	11	0	PRIMAIRE	1	0		1	1	Ecole	0			0	0	0	0	0	0	0	0	0		1	0	1	1	2	0	0	0	0	0	0	0	0	0	0
1887	school	1	f	29	mother	mother	1	13	0	PRIMAIRE	1	0		1	1	Ecole	0			0	0	0	0	0	0	0	0	0		1	0	1	1	2	0	0	0	0	0	0	0	0	0	0
1888	school	1	f	34	mother in law	extended family	1	9	0	SECONDAIRE	1	0		1	1	Ecole	0			0	0	0	0	0	0	0	0	0		1	0	1	1	2	0	0	0	0	0	0	0	0	0	0
1889	school	1	f	37	mother	mother	1	10	0	PRIMAIRE	1	0		1	1	Ecole	0			0	0	0	0	0	0	0	0	0		1	0	1	1	2	0	0	0	0	0	0	0	0	0	0
1890	school	1	f	39	mother	mother	1	14	0	SECONDAIRE	1	0		1	1	Ecole	0			0	0	0	0	0	0	0	0	0		1	0	1	1	2	0	0	0	0	0	0	0	0	0	0
1891	school	1	f	29	mother	mother	1	9	0	PRIMAIRE	1	0		1	1	Ecole	0			0	0	0	0	0	0	0	0	0		1	0	1	1	2	0	0	0	0	0	0	0	0	0	0
1892	school	1	f	52	mother	mother	1	13	0	PRIMAIRE	1	0		1	1	Ecole	0			0	0	0	0	0	0	0	0	0		1	0	1	1	2	0	0	0	0	0	0	0	0	0	0
1893	school	1	f	30	mother	mother	1	11	0	SECONDAIRE	1	0		1	1	Ecole	0			0	0	0	0	0	0	0	0	0		1	0	1	1	2	0	0	0	0	0	0	0	0	0	0
1894	school	1	f	43	mother	mother	1	11	0	PRIMAIRE	1	0		1	1	Ecole	0			0	0	0	0	0	0	0	0	0		1	0	1	1	2	0	0	0	0	0	0	0	0	0	0
1895	school	1	f	56	mother	mother	1	9	0	PRIMAIRE	1	0		1	1	Ecole	0			0	0	0	0	0	0	0	0	0		1	0	1	1	2	0	0	0	0	0	0	0	0	0	0
1896	school	1	f	51	mother	mother	1	14	0	SECONDAIRE	1	1	0	1	1	Ecole	0			0	0	0	0	0	0	0	0	0		1	0	1	1	2	0	0	0	0	0	0	0	0	0	0
1897	school	1	f	36	mother	mother	1	12	0	PRIMAIRE	1	0		1	1	Ecole	0			0	0	0	0	0	0	0	0	0		1	0	1	1	2	0	0	0	0	0	0	0	0	0	0
1898	school	1	f	49	mother	mother	1	10	0	PRIMAIRE	1	0		1	1	Ecole	0			0	0	0	0	0	0	0	0	0		1	0	1	1	2	1	0	0	0	0	0	0	0	0	0
1899	school	1	f	37	mother	mother	1	10	0	PRIMAIRE	1	0		1	1	Ecole	0			0	0	0	0	0	0	0	0	0		1	0	1	1	2	0	0	0	0	0	0	0	0	0	0
1900	school	1	f	35	mother	mother	1	9	0	SECONDAIRE	1	0		1	1	Ecole	0			0	0	0	0	0	0	0	0	0		1	0	1	1	2	0	0	0	0	0	0	0	0	0	0
1901	school	1	f	45	mother	mother	1	12	0	PRIMAIRE	1	0		1	1	Ecole	0			0	0	0	0	0	0	0	0	0		1	0	1	1	2	0	0	0	0	0	0	0	0	0	0
1902	school	1	f	31	mother	mother	1	9	0	PRIMAIRE	1	0		1	1	Ecole	0			0	0	0	0	0	0	0	0	0		1	0	1	1	2	0	0	0	0	0	0	0	0	0	0
1903	school	1	f	40	mother	mother	1	11	0	PRIMAIRE	1	0		1	1	Ecole	0			0	0	0	0	0	0	0	0	0		1	0	1	1	2	1	0	0	0	0	0	0	0	0	0
1904	school	1	f	36	aunt	extended family	1	12	0	PRIMAIRE	1	0		1	1	Ecole	0			0	0	0	0	0	0	0	0	0		1	0	1	1	2	0	0	0	0	0	0	0	0	0	0
1905	school	1	f	29	mother	mother	1	9	0	PRIMAIRE	1	0		1	1	Ecole	0			0	0	0	0	0	0	0	0	0		1	0	1	1	2	0	0	0	0	0	0	0	0	0	0
1906	school	1	m	44	father	father	1	9	0	PRIMAIRE	1	0		1	1	Ecole	0			0	0	0	0	0	0	0	0	0		1	0	1	1	2	0	0	0	0	0	0	0	0	0	0
1907	school	1	m	43	father	father	1	14	0	PRIMAIRE	1	0		1	1	Ecole	0			0	0	0	0	0	0	0	0	0		1	0	1	1	2	0	0	0	0	0	0	0	0	0	0
1908	school	1	f	39	mother	mother	1	12	0	PRIMAIRE	1	0		1	1	Ecole	0			0	0	0	0	0	0	0	0	0		1	0	1	1	2	0	0	0	0	0	0	0	0	0	0
1909	school	1	f	40	mother	mother	1	11	0	PRIMAIRE	1	0		1	1	Ecole	0			0	0	0	0	0	0	0	0	0		1	0	1	1	2	0	0	0	0	0	0	0	0	0	0
1910	school	1	f	48	mother	mother	1	9	0	PRIMAIRE	1	0		1	1	Ecole	0			0	0	0	0	0	0	0	0	0		1	0	1	1	2	1	1		0	0	0	0	0	0	0
1911	school	1	f	29	mother	mother	1	11	0	PRIMAIRE	1	0		1	1	Ecole	0			0	0	0	0	0	0	0	0	0		1	0	1	1	2	0	0	0	0	0	0	0	0	0	0
1912	school	1	f	50	mother	mother	1	13	0	PRIMAIRE	1	1	0	1	1	Ecole	0			0	0	0	0	0	0	0	0	0		1	0	1	1	2	1	0	0	0	0	0	0	0	0	0
1913	school	1	f	35	mother	mother	1	11	0	PRIMAIRE	1	0		1	1	Ecole	0			0	0	0	0	0	0	0	0	0		1	0	1	1	2	0	0	0	0	0	0	0	0	0	0		0
1914	school	1	f	40	mother	mother	1	13	0	PRIMAIRE	1	1	0	1	1	Ecole	0			0	0	0	0	0	0	0	0	0		1	0	1	1	2	0	0	0	0	0	0	0	0	0	0
1915	school	1	f	40	godmother	sponsor	1	10	0	PRIMAIRE	1	0		1	1	Ecole	0			0	0	0	0	0	0	0	0	0		1	0	1	1	2	0	0	0	0	0	0	0	0	0	0
1916	school	1	f	46	aunt	extended family	1	9	0	PRIMAIRE	1	0		1	1	Ecole	0			0	0	0	0	0	0	0	0	0		1	0	1	1	2	0	0	0	0	0	0	0	0	0	0
1917	school	1	f	66	mother	mother	1	11	0	PRIMAIRE	1	0		1	1	Ecole	0			0	0	0	0	0	0	0	0	0		1	0	1	1	2	0	0	0	0	0	0	0	0	0	0
1918	school	1	f	46	mother	mother	1	9	0	PRIMAIRE	1	0		1	1	Ecole	0			0	0	0	0	0	0	0	0	0		1	0	1	1	2	0	0	0	0	0	0	0	0	0	0
1919	school	1	f	45	mother	mother	1	11	0	PRIMAIRE	1	1	0	1	1	Ecole	0			0	0	0	0	0	0	0	0	0		1	0	1	1	2	0	0	0	0	0	0	0	0	0	0		0
1920	school	1	f	38	mother	mother	1	14	0	PRIMAIRE	1	1	0	1	1	Ecole	0			0	0	0	0	0	0	0	0	0		1	0	1	1	2	0	0	0	0	0	0	0	0	0	0
1921	school	1	m	40	father	father	1	9	0	PRIMAIRE	1	0		1	1	Ecole	0			0	0	0	0	0	0	0	0	0		1	0	1	1	2	0	0	0	0	0	0	0	0	0	0
1922	school	1	m	52	father	father	1	9	0	PRIMAIRE	1	0		1	1	Ecole	0			0	0	0	0	0	0	0	0	0		1	0	1	1	2	0	0	0	0	0	0	0	0	0	0
1923	school	1	f	26	aunt	extended family	1	11	0	PRIMAIRE	1	0		1	1	Ecole	0			0	0	0	0	0	0	0	0	0		1	0	1	1	2	0	0	0	0	0	0	0	0	0	0
1924	school	1	f	37	mother	mother	1	13	0	PRIMAIRE	1	1	0	1	1	Ecole	0			0	0	0	0	0	0	0	0	0		1	0	1	1	2	0	0	0	0	0	0	0	0	0	0
1925	school	1	f	31	mother	mother	1	13	0	PRIMAIRE	1	0		1	1	Ecole	0			0	0	0	0	0	0	0	0	0		1	0	1	1	2	0	0	0	0	0	0	0	0	0	0
1926	school	1	f	32	mother	mother	1	11	0	PRIMAIRE	1	0		1	1	Ecole	0			0	0	0	0	0	0	0	0	0		1	0	1	1	2	0	0	0	0	0	0	0	0	0	0
1927	school	1	m	35	father	father	1	14	0	PRIMAIRE	1	0		1	1	Ecole	0			0	0	0	0	0	0	0	0	0		1	0	1	1	2	0	0	0	0	0	0	0	0	0	0
1928	school	1	f	31	mother	mother	1	10	0	PRIMAIRE	1	0		1	1	Ecole	0			0	0	0	0	0	0	0	0	0		1	0	1	1	2	0	0	0	0	0	0	0	0	0	0
1929	school	1	f	44	mother	mother	1	14	0	PRIMAIRE	1	0		1	1	Ecole	0			0	0	0	0	0	0	0	0	0		1	0	1	1	2	0	0	0	0	0	0	0	0	0	0
1930	school	1	f	53	mother	mother	1	9	0	PRIMAIRE	1	0		1	1	Ecole	0			0	0	0	0	0	0	0	0	0		1	0	1	1	2	0	0	0	0	0	0	0	0	0	0
1931	school	1	f	34	mother	mother	1	12	0	PRIMAIRE	1	1	0	1	1	Ecole	0			0	0	0	0	0	0	0	0	0		1	0	1	1	2	0	0	0	0	0	0	0	0	0	0
1932	school	1	f	35	mother	mother	1	14	0	PRIMAIRE	1	1	0	1	1	Ecole	0			0	0	0	0	0	0	0	0	0		1	0	1	1	2	0	0	0	0	0	0	0	0	0	0
1933	school	1	f	44	mother	mother	1	9	0	PRIMAIRE	1	0		1	1	Ecole	0			0	0	0	0	0	0	0	0	0		1	0	1	1	2	0	0	0	0	0	0	0	0	0	0
1934	school	1	f	61	mother	mother	1	12	1	PRIMAIRE	1	1	0	1	1	Ecole	0			0	0	0	0	0	0	0	0	0		1	0	1	1	2	0	0	0	0	0	0	0	0	0	0
1935	school	1	f	42	mother	mother	1	12	0	PRIMAIRE	1	0		1	1	Ecole	1	0		0	0	0	0	0	0	0	0	0		1	0	1	1	2	0	0	0	0	0	0	0	0	0	0
1936	school	0	f	48	mother	mother	1	9	0	PRIMAIRE	1	0		1	1	Ecole	1	0		0	0	0	0	0	0	0	0	0		1	0	1	1	2	0	0	0	0	0	0	0	0	0	0
1937	school	1	f	42	mother	mother	1	9	0	PRIMAIRE	1	0		1	1	Ecole	0			0	0	0	0	0	0	0	0	0		1	0	1	1	2	0	0	0	0	0	0	0	0	0	0
1938	school	1	f	40	mother	mother	1	11	0	PRIMAIRE	1	0		1	1	Ecole	1	0		0	0	0	0	0	0	0	0	0		1	0	1	1	2	0	0	0	0	0	0	0	0	0	0
1939	school	1	f	36	mother	mother	1	11	0	PRIMAIRE	1	0		1	1	Ecole	0			0	0	0	0	0	0	0	0	0		1	0	1	1	2	0	0	0	0	0	0	0	0	0	0
1940	school	1	f	28	mother	mother	1	9	0	PRIMAIRE	1	0		1	1	Ecole	1	0		0	0	0	0	0	0	0	0	0		1	0	1	1	2	0	0	0	0	0	0	0	0	0	0
1941	school	1	f	42	mother	mother	1	10	0	PRIMAIRE	1	0		1	1	Ecole	1	0		0	0	0	0	0	0	0	0	0		1	0	1	1	2	0	0	0	0	0	0	0	0	0	0
1942	school	1	f	50	mother	mother	1	13	0	PRIMAIRE	1	0		1	1	Ecole	0			0	0	0	0	0	0	0	0	0		1	0	1	1	2	0	0	0	0	0	0	0	0	0	0
1943	school	1	f	38	mother	mother	1	11	0	PRIMAIRE	1	0		1	1	Ecole	1	1	5	0	0	0	0	1	0	0	0	0	0	1	0	1	1	2	1	0	0	1	0	0	0	0	0	0		0
1944	school	0	f	26	mother	mother	1	9	0	PRIMAIRE	1	0		1	1	Ecole	1	0		0	0	0	0	0	0	0	0	0		1	0	1	1	2	0	0	0	0	0	0	0	0	0	0
1945	school	1	f	50	mother	mother	1	14	0	PRIMAIRE	1	1	0	1	1	Ecole	0			0	0	0	0	0	0	0	0	0		1	0	1	1	2	0	0	0	0	0	0	0	0	0	0
1946	school	1	f	38	mother	mother	1	11	1	PRIMAIRE	1	0		1	1	Ecole	1	0		0	0	0	0	0	0	0	0	0		1	0	1	1	2	0	0	0	0	0	0	0	0	0	0
1947	school	1	f	32	mother	mother	1	13	0	PRIMAIRE	1	0		1	1	Ecole	0			0	0	0	0	0	0	0	0	0		1	0	1	1	2	0	0	0	0	0	0	0	0	0	0
1948	school	1	f	46	mother	mother	1	10	0	PRIMAIRE	1	0		1	1	Ecole	1	1	5	0	0	0	0	1	0	0	0	0	0	1	0	1	1	2	0	0	0	0	0	0	0	0	0	0
1949	school	0	f	28	mother	mother	1	9	0	PRIMAIRE	1	0		1	1	Ecole	1	0		0	0	0	0	0	0	0	0	0		1	0	1	1	2	0	0	0	0	0	0	0	0	0	0
1950	school	1	f	38	mother	mother	1	10	0	PRIMAIRE	1	0		1	1	Ecole	1	0		0	0	0	0	0	0	0	0	0		1	0	1	1	2	0	0	0	0	0	0	0	0	0	0
1951	school	1	f	54	mother	mother	1	12	0	PRIMAIRE	1	0		1	1	Ecole	0			0	0	0	0	0	0	0	0	0						1
1952	school	1	f	50	mother	mother	1	9	0	PRIMAIRE	1	0		1	1	Ecole	0			0	0	0	0	0	0	0	0	0		1	0	1	1	2	0	0	0	0	0	0	0	0	0	0
1953	school	1	f	38	mother	mother	1	10	0	PRIMAIRE	1	0		1	1	Ecole	0			0	0	0	0	0	0	0	0	0		1	0	1	1	2	0	0	0	0	0	0	0	0	0	0
1954	school	0	f	29	mother	mother	1	12	0	PRIMAIRE	1	0		1	1	Ecole	0			0	0	0	0	0	0	0	0	0		1	0	1	1	2	0	0	0	0	0	0	0	0	0	0
1955	school	1	f	40	mother	mother	1	10	0	PRIMAIRE	1	0		1	1	Ecole	0			0	0	0	0	0	0	0	0	0		1	0	1	1	2	0	0	0	0	0	0	0	0	0	0
1956	school	1	f	38	mother	mother	1	13	0	PRIMAIRE	1	0		1	1	Ecole	0			0	0	0	0	0	0	0	0	0		1	0	1	1	2	0	0	0	0	0	0	0	0	0	0
1957	school	1	f	40	mother	mother	1	12	0	PRIMAIRE	1	1	0	1	1	Ecole	0			0	0	0	0	0	0	0	0	0		1	0	1	1	2	0	0	0	0	0	0	0	0	0	0
1958	school	1	f	48	mother	mother	1	9	0	PRIMAIRE	1	0		1	1	Ecole	0			0	0	0	0	0	0	0	0	0		1	0	1	1	2	0	0	0	0	0	0	0	0	0	0
1959	school	1	f	28	mother	mother	1	9	0	PRIMAIRE	1	0		1	1	Ecole	0			0	0	0	0	0	0	0	0	0		1	0	1	1	2	0	0	0	0	0	0	0	0	0	0
1960	school	1	f	39	mother	mother	1	10	0	PRIMAIRE	1	0		1	1	Ecole	0			0	0	0	0	0	0	0	0	0		1	0	1	1	2	0	0	0	0	0	0	0	0	0	0
1961	school	1	f	31	mother	mother	1	9	0	PRIMAIRE	1	0		1	1	Ecole	0			0	0	0	0	0	0	0	0	0		1	0	1	1	2	0	0	0	0	0	0	0	0	0	0
1962	non school	1	f	36	mother	mother	1	10	0	PRIMAIRE	1	0		1	1	GHESKIO	0			0	0	0	0	0	0	0	0	0		1	0	1	1	2	0	0	0	0	0	0	0	0	0	0		0
1963	non school	0	f	44	mother	mother	1	12	1	PRIMAIRE	1	1	0	1	1	GHESKIO	0			0	0	0	0	0	0	0	0	0		1	0	1	1	2	0	0	0	0	0	0	0	0	0	0		0
1964	non school	0	f	44	mother	mother	1	11	1	PRIMAIRE	1	0		1	1	GHESKIO	0			0	0	0	0	0	0	0	0	0		1	0	1	1	2	0	0	0	0	0	0	0	0	0	0		0
1965	non school	0	f	20	aunt	extended family	1	12	0	PRIMAIRE	1	0		1	1	GHESKIO	1	0		0	0	0	0	0	0	0	0	0		1	0	1	1	2	0	0	0	0	0	0	0	0	0	0		0
1966	non school	1	m	46	father	father	1	12	0	PRIMAIRE	1	1	0	1	1	GHESKIO	0			0	0	0	0	0	0	0	0	0		1	0	1	1	2	0	0	0	0	0	0	0	0	0	0
1967	non school	0	f	34	neighbor, female	accompagnateur	1	12	1	PRIMAIRE	1	0		1	1	GHESKIO	0			0	0	0	0	0	0	0	0	0		1	0	1	1	2	0	0	0	0	0	0	0	0	0	0
1968	non school	0	f	24	cousin, female	extended family	1	11	1	PRIMAIRE	1	0		1	1	GHESKIO	0			0	0	0	0	0	0	0	0	0		1	0	1	1	2	0	0	0	0	0	0	0	0	0	0
1969	non school	1	f	22	neighbor, female	accompagnateur	1	10	1	PRIMAIRE	1	0		1	1	GHESKIO	0			0	0	0	0	0	0	0	0	0		1	0	1	1	2	0	0	0	0	0	0	0	0	0	0		0
1970	non school	0	f	30	neighbor, female	accompagnateur	1	11	1	SECONDAIRE	1	0		1	1	GHESKIO	1	0		0	0	0	0	0	0	0	0	0		1	0	1	1	2	0	0	0	0	0	0	0	0	0	0		0
1971	non school	0	f	27	aunt	extended family	1	11	1	PRIMAIRE	1	0		1	1	GHESKIO	0			0	0	0	0	0	0	0	0	0		1	0	1	1	2	0	0	0	0	0	0	0	0	0	0
1972	non school	0	f	24	aunt	extended family	1	11	1	PRIMAIRE	1	0		1	1	GHESKIO	0			0	0	0	0	0	0	0	0	0		1	0	1	1	2	0	0	0	0	0	0	0	0	0	0
1973	non school	0	f	24	neighbor, female	accompagnateur	1	13	0	PRIMAIRE	1	0		1	1	GHESKIO	0			0	0	0	0	0	0	0	0	0		1	0	1	1	2	0	0	0	0	0	0	0	0	0	0
1974	non school	0	f	39	neighbor, female	accompagnateur	1	11	1	PRIMAIRE	1	0		1	1	GHESKIO	0			0	0	0	0	0	0	0	0	0		1	0	1	1	2	0	0	0	0	0	0	0	0	0	0
1975	non school	0	f	47	mother	mother	1	11	1	PRIMAIRE	1	0		1	1	GHESKIO	1	0		0	0	0	0	0	0	0	0	0		1	0	1	1	2	0	0	0	0	0	0	0	0	0	0
1976	non school	0	f	37	neighbor, female	accompagnateur	1	13	0	PRIMAIRE	1	1	0	1	1	GHESKIO	0			0	0	0	0	0	0	0	0	0		1	0	1	1	2	0	0	0	0	0	0	0	0	0	0
1977	non school	1	m	25	cousin, male	extended family	1	11	0	PRIMAIRE	1	0		1	1	GHESKIO	1	0		0	0	0	0	0	0	0	0	0		1	0	1	1	2	0	0	0	0	0	0	0	0	0	0
1978	non school	1	f	32	neighbor, female	accompagnateur	1	14	1	SECONDAIRE	1	1	0	1	1	GHESKIO	0			0	0	0	0	0	0	0	0	0		1	0	1	1	2	0	0	0	0	0	0	0	0	0	0
1979	school	1	f	35	mother	mother	1	12	0	SECONDAIRE	1	1	0	1	1	Ecole	0			0	0	0	0	0	0	0	0	0		1	0	1	1	2	0	0	0	0	0	0	0	0	0	0
1980	non school	1	m	27	neighbor, male	accompagnateur	1	13	0		1	1	0	1	1	GHESKIO	0			0	0	0	0	0	0	0	0	0						1
1981	non school	1	f	42	mother	mother	1	14	0	PRESCOLAIRE	1	1	0	1	1	GHESKIO	1	0		0	0	0	0	0	0	0	0	0		1	0	1	1	2	0	0	0	0	0	0	0	0	0	0		0
1982	non school	0	f	43	mother	mother	1	14	1	PRESCOLAIRE	1	1	0	1	1	GHESKIO	0			0	0	0	0	0	0	0	0	0		1	0	1	1	2	0	0	0	0	0	0	0	0	0	0		0
1983	non school	0	m	20	older brother	older sibling	1	14	1	PRESCOLAIRE	1	0		1	1	GHESKIO	1	0		0	0	0	0	0	0	0	0	0		1	0	1	1	2	0	0	0	0	0	0	0	0	0	0		0
1984	non school	0	f	23	aunt	extended family	1	14	1	PRESCOLAIRE	1	0		1	1	GHESKIO	1	0		0	0	0	0	0	0	0	0	0		1	0	1	1	2	0	0	0	0	0	0	0	0	0	0		0
1985	non school	1	f	32	neighbor, female	accompagnateur	1	13	0	PRESCOLAIRE	1	0		1	1	GHESKIO	0			0	0	0	0	0	0	0	0	0		1	0	1	1	2	0	0	0	0	0	0	0	0	0	0		0
1986	non school	0	f	30	mother	mother	1	13	0	PRESCOLAIRE	1	1	0	1	1	GHESKIO	0			0	0	0	0	0	0	0	0	0						1												0
1987	non school	1	m	38	father	father	1	13	1	PRESCOLAIRE	1	1	0	1	1	GHESKIO	1	0		0	0	0	0	0	0	0	0	0		1	0	1	1	2	0	0	0	0	0	0	0	0	0	0		1
1988	non school	1	f	42	neighbor, female	accompagnateur	1	14	1	PRESCOLAIRE	1	1	0	1	1	GHESKIO	0			0	0	0	0	0	0	0	0	0		1	0	1	1	2	0	0	0	0	0	0	0	0	0	0		0
1989	non school	0	f	36	mother	mother	1	14	0	PRESCOLAIRE	1	1	0	1	1	GHESKIO	0			0	0	0	0	0	0	0	0	0		1	0	1	1	2	0	0	0	0	0	0	0	0	0	0		0
1990	non school	2	m	20	older brother	older sibling	1	14	1	PRESCOLAIRE	1	1	0	1	1	GHESKIO	1	0		0	0	0	0	0	0	0	0	0		1	0	1	1	2	0	0	0	0	0	0	0	0	0	0		1
1991	non school	1	f	46	mother	mother	1	13	1	PRESCOLAIRE	1	0		1	1	GHESKIO	1	0		0	0	0	0	0	0	0	0	0		1	0	1	1	2	0	0	0	0	0	0	0	0	0	0		0
1992	non school	0	f	38	mother	mother	1	13	1	PRESCOLAIRE	1	1	0	1	1	GHESKIO	0			0	0	0	0	0	0	0	0	0		1	0	1	1	2	0	0	0	0	0	0	0	0	0	0		0
1993	non school	1	f	21	neighbor, female	accompagnateur	1	13	1	PRESCOLAIRE	1	1	0	1	1	GHESKIO	1	0		0	0	0	0	0	0	0	0	0		1	0	1	1	2	0	0	0	0	0	0	0	0	0	0
1994	non school	1	f	50	mother	mother	1	13	1	PRESCOLAIRE	1	0		1	1	GHESKIO	1	1	2|3	0	1	1	0	0	0	0	0	0	0	1	0	1	1	2	0	0	0	0	0	0	0	0	0	0		1

## Sheet: data dictionary
Variable	Key	Notes
PatientID		Unique patient ID generated for PLOS dataset.
sensit_place	GHESKIO Clinique Ado: GHESKIO Communauté avoisinante : On the field Ecole: School	Sensitization setting
cohort		School, or non-school
site_distance	0: nearby (<1 km) 1: moderate (≥1 km) 2: furthest away	Participant and guardian's residence neighborhood distance from GHESKIO clinic
guard_sex	f: female m: male	Sex of guardian
guard_age		Age of guardian
guard_rel		Relation of guardian to participant
guard_rel_cat		Relation of guardian to participant - category
guard_agree_vac	0: no 1: yes	Guardian gave consent to participant's vaccination
ado_age		Age of participant at first dose
ever_gheskio_pt	0: no 1: yes	Participant ever followed as a patient at a GHESKIO clinic
school_level_2016	AUCUN NIVEAU: none PRESCOLARE: preschool PRIMAIRE: primary SECONDAIRE: secondary	Education level of participant in 2016
girl_consent_d1	0: no 1: yes	Participant gave consent to vaccination
menstrat	0: no 1: yes	Participant had experienced menarche at dose 1 visit
preg_d1	0: no 1: yes	Participant was pregnant at dose 1 visit
eligible_d1	0: no 1: yes	Participant was eligible to receive dose 1
recu_d1	0: no 1: yes	Participant received dose 1
date_d1		Date received dose 1
vac_place	GHESKIO: GHESKIO clinic Ecole: school	Site of vaccination
sideeffect_eval_d1	0: no 1: yes	Participant was evaluated for probable side effect after dose 1
feelbad_2d_d1	0: no 1: yes	Participant experienced malaise within two days of dose 1
symptom_2d_d1	1: arm ache - Bra fè mal 2: headache - Tèt fè mal 3: dizziness - Tèt vire 4: fainting - Pèt konesans 5: fever - Lafyèv 6: diarrhea - Dyare 7: nausea - Kè plen 8: vomiting - Vomisman 9: stomachache - Vant fè mal	Symptoms experienced by participant within 2 days of dose 1
symptom_arm_2d_d1	0: no 1: yes	Participant experienced arm ache within 2 days of dose 1
symptom_head_2d_d1	0: no 1: yes	Participant experienced headache within 2 days of dose 1
symptom_dizzy_2d_d1	0: no 1: yes	Participant experienced dizziness within 2 days of dose 1
symptom_faint_2d_d1	0: no 1: yes	Participant experienced fainting within 2 days of dose 1
symptom_fever_2d_d1	0: no 1: yes	Participant experienced fever within 2 days of dose 1
symptom_diarrhea_2d_d1	0: no 1: yes	Participant experienced diarrhea within 2 days of dose 1
symptom_nausea_2d_d1	0: no 1: yes	Participant experienced nausea within 2 days of dose 1
symptom_vomit_2d_d1	0: no 1: yes	Participant experienced vomiting within 2 days of dose 1
symptom_colic_2d_d1	0: no 1: yes	Participant experienced stomachache within 2 days of dose 1
symptom_other_2d_d1	0: no 1: yes	Participant experienced other symptoms within 2 days of dose 1
recu_d1_at_d2visit	0: no 1: yes	Received dose 1 and attended visit for dose 2
date_d2		Date of dose 2 visit
preg_d2	0: no 1: yes	Participant was pregnant at dose 2 visit
eligible_d2	0: no 1: yes	Participant was eligible to receive dose 2
recu_d2	0: no 1: yes	Participant received dose 2
num_dose_recu		Number of doses received
feelbad_2d_d2	0: no 1: yes	Participant experienced malaise within two days of dose 2
symptom_arm_2d_d2	0: no 1: yes	Participant experienced arm ache within 2 days of dose 2
symptom_head_2d_d2	0: no 1: yes	Participant experienced headache within 2 days of dose 2
symptom_dizzy_2d_d2	0: no 1: yes	Participant experienced dizziness within 2 days of dose 2
symptom_faint_2d_d2	0: no 1: yes	Participant experienced fainting within 2 days of dose 2
symptom_fever_2d_d2	0: no 1: yes	Participant experienced fever within 2 days of dose 2
symptom_diarrhea_2d_d2	0: no 1: yes	Participant experienced diarrhea within 2 days of dose 2
symptom_nausea_2d_d2	0: no 1: yes	Participant experienced nausea within 2 days of dose 2
symptom_vomit_2d_d2	0: no 1: yes	Participant experienced vomiting within 2 days of dose 2
symptom_colic_2d_d2	0: no 1: yes	Participant experienced stomachache within 2 days of dose 2
symptom_other_2d_d2	0: no 1: yes	Participant experienced other symptoms within 2 days of dose 2
HIV_status	0: Negative 1: Positive Missing: Not available	Participant's HIV status
